# Supplementary material for: Immature C. elegans motor neurons control early embryo behavior via both synaptic and non-synaptic GABA release
Source: bioRxiv. 2025 Nov 19:2025.11.19.689106. Preprint. [Version 1] doi: 10.1101/2025.11.19.689106 (PMC12667944; doi:10.1101/2025.11.19.689106)
Supplement: Supplement 2 [file media-2.xlsx]

## Sheet: Figure 1
Figure 1H								Figure 1I								Figure 1J
	UNC-2 NR intensity (AU)			"unc-2 mNRA (% max)"				ACR-16 NR intensity (AU)			"acr-16 mNRA (% max)"				UNC-49 NR intensity (AU)			"unc-49 mNRA (% max)"
Integrated fluorescence (AU)	Age (mpf)		Age (mpf)	unc-2 mNRA (% max)			Integrated fluorescence (AU)	Age (mpf)		Age (mpf)	acr-16 mNRA (% max)			Integrated fluorescence (AU)	Age (mpf)		Age (mpf)	unc-49 mNRA (% max)
0	540		471	28.3151			15599	540		471	4.64978			0	540		471	18.0524
218218	540		510	34.9453			0	540		510	12.9657			0	540		510	36.531
0	540		548	59.9569			0	540		548	35.5887			0	540		548	63.8228
0	540		587	77.4911			0	540		587	73.7705			768064	540		587	76.4715
0	540		626	78.6385			36975	540		626	100			0	540		626	75.0322
0	540		665	100			0	540		665	99.4635			0	540		665	100
0	540						259253	540						0	540
106313	540						0	540						0	540
0	540						0	540						0	540
0	540						0	540						0	540
230693	540						0	540						0	570
153031	540						0	540						0	570
0	540						0	540						0	570
0	540						325771	570						0	570
299924	540						0	570						0	570
0	540						0	570						0	570
0	540						0	570						0	570
0	540						406058	570						0	570
0	540						15814	570						0	570
248894	540						949324	570						1679306	570
0	540						365216	570						0	600
0	540						0	570						0	600
0	540						0	570						1173474	600
0	540						0	570						0	600
0	540						0	570						0	600
0	540						68200	570						3542660	600
0	540						351460	600						0	600
0	540						640432	600						471094	600
0	600						329808	600						1883632	600
2215438	600						0	600						726060	600
172414	600						1617052	600						1002520	630
1057850	600						0	600						4296605	630
2546630	600						115558	600						NaN	630
0	600						434030	600						508951	630
6154102	600						1972742	600						NaN	630
0	600						1059692	600						NaN	630
2110222	600						0	600						202068	630
0	600						269223	600						42075	630
0	600						0	600						NaN	630
610743	600						0	630						786091	630
3856171	600						667087	630						2735598	660
2340675	600						455590	630						4555053	660
0	600						NaN	630						4528448	660
0	600						5456926	630						NaN	660
21332	600						806246	630						3330963	660
129306	600						1212574	630						8327501	660
930352	600						284656	630						980237	660
1054083	600						732943	630						5774272	660
1808318	600						2041728	630						NaN	660
60240	600						31272	630						NaN	660
554959	600						NaN	630						6934506	690
1777277	600						NaN	630						747642	690
4129690	600						397237	660						NaN	690
0	600						773782	660						1113114	690
99424	600						1100662	660						192311	690
0	600						NaN	660						NaN	690
498526	660						NaN	660						502389	690
2407923	660						154481	660						7387809	690
455876	660						885921	660						1227148	690
836142	660						NaN	660						2497910	690
4632905	660						197267	660						4680005	720
4051155	660						1023494	660						6281194	720
1718905	660						NaN	660						8754135	720
5912611	660						733437	660						NaN	720
2821795	660						1235330	660						3339834	720
3778358	660						1547206	690						424358	720
4917065	660						1952616	690						6089604	720
6743595	660						NaN	690						851190	720
3541483	660						NaN	690						6238050	720
6225927	660						4763743	690						9108748	720
7438827	660						1345812	690						7079121	750
NaN	660						2056968	690						12968739	750
5235264	660						NaN	690						4730294	750
4744036	660						NaN	690						13523100	750
4678473	660						450655	690						NaN	750
3687585	660						2616442	690						712002	750
1609727	660						1411219	690						NaN	750
1190321	660						819043	690						770207	750
5944314	660													4486207	750
1201607	660													6336103	750
7523752	660													10591077	780
4142599	660													10812034	780
9282790	660													1182596	780
8656716	660													12553545	780
12925306	720													168713	780
12581638	720													NaN	780
9277644	720													4949985	780
NaN	720													1252161	780
NaN	720													1711917	780
15060005	720													1980092	780
7114168	720
8471873	720
6593042	720
3652153	720
17891298	720
13378333	720
8142418	720
3890809	720
5385731	720
9845993	720
4158633	720
18877308	720
5869252	720
2355583	720
9250378	720
2410555	720
3239879	720
NaN	720
15518880	720
11082798	720
12933078	720
14045417	720
21923708	780
NaN	780
8973255	780
6979772	780
NaN	780
NaN	780
16086844	780
NaN	780
17454284	780
NaN	780
1345280	780
15087878	780
NaN	780
4752631	780
6347689	780
4718441	780
14364358	780
18486692	780
8503577	780
15896327	780
15250397	780
3395853	780
9688722	780
NaN	780
18763008	780
4095995	780
20273564	780
19138217	780

## Sheet: Figure 2
Figure 2B					Figure 2C					Figure 2E					Figure 2F
	"Max slowing rate [-dd(pixels)/s]"					"Max slowing rate [-dd(pixels)/s]"					"Max slowing rate [-dd(pixels)/s]"					"Max slowing rate [-dd(pixels)/s]"
WT	snf-11(ok156)	snf-11(tm625)	snf-11(nu775)		WT	snf-11	snf-11; myo-3p:snf-11	snf-11; sbt-1p:snf-11		WT	unc-25				WT	snf-11	unc-25; snf-11	unc-25
0.0205525	0.0316845	0.0268235	0.0343337		0.0235987	0.0372442	0.0226493	0.0230806		0.0236987	NaN				0.0236987	NaN	NaN	NaN
0.0226779	0.043953	0.0209628	0.0464741		NaN	0.0428883	0.0225254	0.0213171		0.0269068	0.0241251				0.0269068	0.0299194	0.020212	0.0241251
0.0193777	0.0350033	0.0283905	0.0345513		0.0200286	0.0362559	0.024751	NaN		NaN	NaN				NaN	0.0348868	0.020697	NaN
0.0181809	0.0396522	0.0310304	0.0355802		NaN	NaN	0.0280394	NaN		0.0298738	0.0232286				0.0298738	0.0383362	0.0179026	0.0232286
0.0214832	0.0294215	NaN	0.0293917		0.0258843	NaN	0.0232021	0.0261031		0.0237917	NaN				0.0237917	0.0301453	0.0209448	NaN
0.0156482	0.0372107	0.0288722	0.0343804		0.0206988	0.0334655	0.0215274	NaN		0.0243047	NaN				0.0243047	0.0355307	0.0237995	NaN
0.0174248	0.029443	0.0244143	0.0372779		0.0251438	NaN	0.0212954	0.027083		0.0243492	0.0298206				0.0243492	0.0363269	0.0221146	0.0298206
0.0192783	NaN	0.0360969	0.0344576		0.0219738	0.0318338	0.0220022	0.0254879		0.0272184	0.0236564				0.0272184	0.0301646	0.0163883	0.0236564
0.0189133	0.0256886	0.0306561	0.0389455		0.0192745	NaN	0.0164889	0.0210685		0.0244191	0.0183106				0.0244191	0.0424707	0.0182422	0.0183106
0.0235729	0.0363087	0.0233193	0.0313675		NaN	NaN	0.0244696	0.024023		0.0223359	NaN				0.0223359	0.0366781	0.0199509	NaN
0.0216477	0.0256354	0.0325994	0.0366303		0.0198377	0.0327425	0.0290592	0.0194704		NaN	0.0174213				NaN	0.0330377	0.0179781	0.0174213
0.0167649	0.0343693	0.0291678	0.0293379		0.0229299	NaN	0.0212061	0.0223376		0.0292089	0.0193832				0.0292089	0.0321671	NaN	0.0193832
0.0213872	0.0240698	0.0390598	0.0451825		0.0257677	NaN	NaN	0.0215308		0.0253901	0.0204499				0.0253901	0.0371076	0.0148988	0.0204499
0.0196424	0.0362858	0.0404481	NaN		0.0215917	0.0320441	0.0276153	0.0212873		0.0224317	NaN				0.0224317	0.0258623	0.0166645	NaN
		0.0373513	0.0256076		0.0234349	NaN	0.0224198	0.0235704		0.0278661	NaN				0.0278661			NaN
		0.0266265	0.0334486		0.0264258	NaN	0.0189055	0.0252511		0.0241748	0.0204657				0.0241748			0.0204657
		0.0382984			NaN	0.0347367				0.0218543	0.0194006				0.0218543			0.0194006
		0.0352666			0.0228187	0.0523138				0.0290791	0.0222241				0.0290791			0.0222241
					0.0263113	0.0477695				NaN	0.0215127				NaN			0.0215127
					0.0163068	0.0317318				0.0267285	0.024592				0.0267285			0.024592
					0.0266376	0.0353865				0.0314957	NaN				0.0314957			NaN
					0.0252997	NaN				NaN	NaN				NaN			NaN
					0.0254787	0.0534029				NaN	NaN				NaN			NaN
					0.0147849	0.0299518				NaN	NaN				NaN			NaN
					0.0256726	0.0389545				0.026596	0.0203679				0.026596			0.0203679
					0.0225119	0.0359032				0.0278384	0.01934				0.0278384			0.01934
					0.0227412	0.031754				0.0245248	0.0215236				0.0245248			0.0215236
					0.0272228	0.0488328				NaN	0.0190492				NaN			0.0190492
						0.0521418				NaN	0.0209928				NaN			0.0209928
						NaN				0.0227117	0.0173995				0.0227117			0.0173995
						0.0319387				NaN	0.0259992				NaN			0.0259992
						0.0420002				NaN	NaN				NaN			NaN
										0.0246287	0.0200433				0.0246287			0.0200433
										0.0254899	0.0162678				0.0254899			0.0162678
										0.0243163	NaN				0.0243163			NaN
										NaN	0.0207605				NaN			0.0207605
										0.0195155	0.0180146				0.0195155			0.0180146
										NaN	0.0171523				NaN			0.0171523
										0.0259396	NaN				0.0259396			NaN
										0.0281681	NaN				0.0281681			NaN
										0.0270481	0.0196717				0.0270481			0.0196717
										0.0263199	0.0235783				0.0263199			0.0235783
										0.0234889	NaN				0.0234889			NaN
										0.0257971	0.020922				0.0257971			0.020922
										0.0271012	NaN				0.0271012			NaN
										NaN	0.016794				NaN			0.016794
										0.0243406	0.0186471				0.0243406			0.0186471
										0.0271187	0.0165612				0.0271187			0.0165612
										0.0225738	0.0206742
										0.0235816	0.0164308
										0.021102	0.0220321
										0.0247735	0.0228859
										0.0245527	0.0179609
										0.0213296	NaN
										0.0216884	0.0186898
										0.0208324	0.0247116
										0.0263355	0.0187475
										0.0286875	0.0194156
										0.0234097	0.0165823
										0.0249436	0.0197468
										0.0247304	0.018654
										0.0299996	0.0222638
										0.0225444	0.0222347
										0.0236677	NaN
										0.0241461	0.0220336
										0.02284	0.0246967
										0.0257177	0.020614
										0.0230564	0.0181685
										0.027128	NaN
										0.0282644	NaN
										0.020799	0.0249244
										0.0271193	0.0248771
										0.023646	0.0259451
										0.0243348	NaN
										0.0278371	NaN
										0.0252557	0.0174456
										NaN	0.0214241
										0.0319316	0.0192233
										0.0269302	0.018157
										0.0173582	0.0192456

## Sheet: Figure 3
Figure 3A												Figure 3B											Figure 3G
	DV bend angle "WT"												DV bend angle "SNF-11"										WT			SNF-11
Pair 1	Pair 2	Pair 3	Pair 4	Pair 5	Pair 6	Pair 7	Pair 8	Pair 9	Frame			Pair 1	Pair 2	Pair 3	Pair 4	Pair 5	Pair 6	Pair 7	Pair 8	Pair 9	Frame		embryo	volume number	DV bend	embryo	volume number	DV bend
-0.0571896	-0.571595	-0.15596	-0.00904824	-0.362093	-0.539156	-0.157759	0.316149	0.369223	1			-0.463031	-0.621945	-0.434897	-0.161817	-0.580179	-0.35426	-0.352225	-0.164941	0.0765711	1		1	1	D	1	1	D
-0.0935852	-0.455219	-0.139454	-0.0764093	-0.358672	-0.550369	-0.0603501	0.490499	0.324806	2			-0.462153	-0.622546	-0.433619	-0.17428	-0.586128	-0.36092	-0.360912	-0.181077	0.0510979	2		1	2	NaN	1	2	D
-0.0863809	-0.54004	-0.209368	-0.0255938	-0.266936	-0.416274	0.0990342	0.424848	0.434622	3			-0.463214	-0.622368	-0.407131	-0.210722	-0.604303	-0.330683	-0.364761	-0.201543	0.0774777	3		1	3	D	1	3	V
-0.0858909	-0.523904	-0.164979	-0.0326563	-0.285838	-0.392125	0.0125845	0.395625	0.408334	4			-0.480672	-0.610123	-0.426604	-0.169446	-0.631044	-0.338142	-0.352124	-0.260479	-0.0327987	4		1	4	V	1	4	D
0.0658214	-0.36819	-0.173168	-0.00598419	-0.310009	-0.361331	-0.0118807	0.328751	0.467405	5			-0.490619	-0.605476	-0.407008	-0.150042	-0.648397	-0.346582	-0.357072	-0.296053	-0.0880354	5		1	5	D	1	5	D
-0.0590694	-0.221302	-0.0736921	-0.115609	-0.315677	-0.398707	0.0660391	0.38138	0.400664	6			-0.492144	-0.618353	-0.383454	-0.146525	-0.629802	-0.356723	-0.357419	-0.395139	-0.0463144	6		1	6	V	1	6	V
0.0511157	-0.112116	-0.147596	-0.0691575	-0.330939	-0.485316	-0.114313	0.408055	0.358463	7			-0.501006	-0.603507	-0.384983	-0.153028	-0.664012	-0.32958	-0.316422	-0.391256	-0.146629	7		2	1	D	2	1	D
0.0717488	-0.131229	-0.0934285	-0.0985421	-0.354815	-0.478723	-0.102039	0.354197	0.388329	8			-0.506452	-0.604207	-0.390408	-0.146824	-0.662265	-0.305407	-0.349787	-0.37381	-0.139538	8		2	2	V	2	2	D
0.112978	-0.0288134	-0.0109261	-0.124821	-0.424173	-0.543339	-0.200942	0.254041	0.306312	9			-0.488613	-0.591175	-0.420452	-0.177767	-0.622479	-0.33733	-0.368781	-0.375673	-0.152638	9		2	3	V	2	3	D
0.11333	-0.0617676	-0.0128727	-0.120912	-0.423884	-0.563649	-0.215399	0.241906	0.275452	10			-0.48265	-0.594709	-0.452286	-0.242834	-0.574474	-0.363178	-0.458019	-0.30494	-0.16833	10		2	4	D	2	4	D
0.0765318	0.00616794	-0.0300887	-0.108021	-0.38514	-0.499148	-0.243298	0.193877	0.209699	11			-0.481478	-0.606956	-0.419559	-0.204044	-0.556081	-0.411668	-0.417542	-0.35711	-0.178538	11		2	5	D	2	5	D
0.172642	0.0955137	-0.018846	-0.133345	-0.396441	-0.551666	-0.255705	0.182522	0.197629	12			-0.457357	-0.604591	-0.448933	-0.209328	-0.560454	-0.370911	-0.407628	-0.337669	-0.196422	12		2	6	V	2	6	D
0.15581	0.191758	0.125175	-0.194202	-0.363612	-0.548176	-0.253799	0.196454	0.190511	13			-0.464683	-0.60712	-0.44279	-0.216258	-0.614345	-0.347602	-0.433695	-0.331445	-0.227029	13		3	1	D	3	1	D
0.39972	0.126629	0.119384	-0.0989725	-0.410471	-0.594083	-0.254575	0.125907	0.348317	14			-0.466791	-0.620699	-0.447933	-0.17388	-0.562116	-0.406846	-0.476223	-0.360786	-0.163777	14		3	2	V	3	2	D
0.436777	0.206745	0.187699	-0.174588	-0.432444	-0.719393	-0.291163	0.0962528	-0.0578616	15			-0.469552	-0.611177	-0.499285	-0.194284	-0.519088	-0.428363	-0.485188	-0.327904	-0.145235	15		3	3	D	3	3	D
0.365014	0.276526	0.223553	-0.123955	-0.446079	-0.74861	-0.326413	0.0292556	-0.0301873	16			-0.380719	-0.641344	-0.498444	-0.160383	-0.53055	-0.426642	-0.470678	-0.350368	-0.255872	16		3	4	D	3	4	D
0.389106	0.345173	0.29866	-0.0631301	-0.473498	-0.728958	-0.39985	-0.0774792	-0.261686	17			-0.364158	-0.636458	-0.49925	-0.184489	-0.522274	-0.426702	-0.466925	-0.34865	-0.275395	17		3	5	D	3	5	D
0.354845	0.361806	0.274177	-0.0573011	-0.4567	-0.713572	-0.442375	-0.122398	-0.588922	18			-0.405999	-0.637309	-0.508169	-0.16539	-0.473034	-0.455659	-0.465588	-0.344209	-0.31922	18		3	6	V	3	6	NaN
0.342042	0.384235	0.39357	-0.0564497	-0.445769	-0.716289	-0.458171	-0.140537	-0.468074	19			-0.428821	-0.624333	-0.490876	-0.140374	-0.510361	-0.441376	-0.476829	-0.345927	-0.253939	19		4	1	V	4	1	D
0.248053	0.483298	0.347537	0.0720367	-0.435498	-0.675448	-0.454041	-0.178927	-0.470524	20			-0.420365	-0.626267	-0.499558	-0.156285	-0.497667	-0.448201	-0.478459	-0.348214	-0.245617	20		4	2	NaN	4	2	NaN
0.288578	0.627463	0.31716	0.123145	-0.434194	-0.615538	-0.491232	-0.22179	-0.410045	21			-0.417548	-0.624626	-0.508444	-0.157322	-0.475546	-0.461286	-0.489058	-0.350746	-0.235841	21		4	3	D	4	3	NaN
0.308212	0.616723	0.346711	0.20652	-0.430199	-0.621305	-0.488005	-0.232274	-0.613138	22			-0.402284	-0.626613	-0.514389	-0.149348	-0.461408	-0.464083	-0.491319	-0.339285	-0.235853	22		4	4	V	4	4	NaN
0.345038	0.686666	0.323888	0.265311	-0.439506	-0.579847	-0.499895	-0.236796	-0.541966	23			-0.413349	-0.620037	-0.512249	-0.156151	-0.472313	-0.462264	-0.494812	-0.350284	-0.247601	23		4	5	V	4	5	D
0.220011	0.670838	0.306122	0.482042	-0.452477	-0.598994	-0.518481	-0.233767	-0.394089	24			-0.418684	-0.620771	-0.507943	-0.173131	-0.477073	-0.461429	-0.50122	-0.38072	-0.244386	24		4	6	V	4	6	D
0.168046	0.61433	0.315501	0.410019	-0.444814	-0.558651	-0.458085	-0.183823	-0.407389	25			-0.429779	-0.616651	-0.502647	-0.154168	-0.478259	-0.46113	-0.510568	-0.393923	-0.256978	25		5	1	D	5	1	D
0.152601	0.543566	0.318088	0.393845	-0.429131	-0.591999	-0.496362	-0.17455	-0.566253	26			-0.418204	-0.617698	-0.501977	-0.138488	-0.464832	-0.463515	-0.521483	-0.398561	-0.257418	26		5	2	V	5	2	D
0.197487	0.564123	0.335952	0.39721	-0.431938	-0.58859	-0.477164	-0.13085	-0.438425	27			-0.414704	-0.622076	-0.509647	-0.140677	-0.454765	-0.457474	-0.523242	-0.385619	-0.265958	27		5	3	NaN	5	3	V
0.265798	0.59921	0.352972	0.460785	-0.465505	-0.615949	-0.492723	-0.141017	-0.525771	28			-0.414451	-0.615338	-0.508046	-0.160272	-0.454397	-0.450672	-0.511236	-0.382679	-0.262013	28		5	4	D	5	4	D
0.189507	0.633071	0.331753	0.528201	-0.449622	-0.577038	-0.550687	-0.137698	-0.405255	29			-0.414076	-0.616757	-0.504959	-0.158566	-0.458688	-0.449892	-0.511382	-0.387094	-0.254642	29		5	5	NaN	5	5	NaN
0.152381	0.638386	0.299251	0.593313	-0.457043	-0.584009	-0.575232	-0.229338	-0.684239	30			-0.427944	-0.616835	-0.497585	-0.151327	-0.476123	-0.440254	-0.513985	-0.398369	-0.271568	30		5	6	V	5	6	NaN
0.0807506	0.625719	0.335845	0.674816	-0.519828	-0.550454	-0.57497	-0.19084	-0.517665	31			-0.424897	-0.615902	-0.510558	-0.157204	-0.466188	-0.446594	-0.514854	-0.402254	-0.279133	31					6	1	D
0.270866	0.65005	0.307714	0.535845	-0.451445	-0.591418	-0.510391	-0.181424	-0.482919	32			-0.411483	-0.618216	-0.522125	-0.179457	-0.433695	-0.458283	-0.529461	-0.410669	-0.288064	32					6	2	D
0.316472	0.696511	0.347678	0.601771	-0.475968	-0.58453	-0.536353	-0.160676	-0.399824	33			-0.406118	-0.616014	-0.526802	-0.172943	-0.411278	-0.473516	-0.539191	-0.407977	-0.279976	33					6	3	D
0.253541	0.627034	0.379175	0.688035	-0.504722	-0.547804	-0.485586	-0.0775267	-0.366759	34			-0.379184	-0.605082	-0.553796	-0.219482	-0.392894	-0.458221	-0.570854	-0.392269	-0.237625	34					6	4	D
0.254225	0.611519	0.434029	0.6222	-0.53226	-0.544861	-0.484189	-0.0951008	-0.433874	35			-0.351706	-0.599253	-0.560637	-0.183087	-0.360629	-0.485919	-0.57389	-0.391283	-0.197046	35					6	5	NaN
0.245739	0.608251	0.370451	0.639242	-0.494882	-0.520796	-0.504479	-0.0780151	-0.54036	36			-0.356561	-0.586481	-0.54344	-0.260094	-0.374884	-0.470012	-0.559939	-0.403129	-0.2326	36					6	6	D
0.267124	0.626375	0.42661	0.736301	-0.526785	-0.503539	-0.527611	-0.0596632	-0.190592	37			-0.390687	-0.59486	-0.528564	-0.230814	-0.395694	-0.474222	-0.535685	-0.433221	-0.277409	37
0.176766	0.599122	0.392051	0.729388	-0.508196	-0.481919	-0.466592	0.0366051	-0.0704983	38			-0.392069	-0.59267	-0.52525	-0.228455	-0.404741	-0.469052	-0.533463	-0.428793	-0.282275	38
0.105709	0.586564	0.348625	0.801572	-0.511161	-0.463457	-0.422117	0.141466	-0.0491066	39			-0.386902	-0.597165	-0.530239	-0.2168	-0.4201	-0.464819	-0.534787	-0.428323	-0.281776	39
0.149533	0.620111	0.342875	0.700937	-0.46843	-0.498493	-0.405902	0.167917	-0.0502557	40			-0.384567	-0.596735	-0.526143	-0.21122	-0.425984	-0.461968	-0.536349	-0.424785	-0.274147	40
0.185214	0.600295	0.389306	0.739882	-0.490009	-0.55124	-0.50505	0.116236	-0.017919	41			-0.378421	-0.590013	-0.522844	-0.201763	-0.428109	-0.461593	-0.534138	-0.413744	-0.267707	41
0.257913	0.636582	0.446397	0.784385	-0.527096	-0.489158	-0.540363	-0.0276924	0.0527786	42			-0.380524	-0.587079	-0.524401	-0.221862	-0.430976	-0.459661	-0.535135	-0.424785	-0.27084	42
0.202624	0.638632	0.429541	0.784852	-0.541534	-0.482751	-0.457712	0.0937044	0.0740616	43			-0.39279	-0.592387	-0.524526	-0.234654	-0.428872	-0.457425	-0.534938	-0.430292	-0.276574	43
0.303313	0.665929	0.424652	0.715061	-0.480738	-0.536431	-0.446295	0.114752	0.0117176	44			-0.383676	-0.579533	-0.521154	-0.243924	-0.4281	-0.455392	-0.530206	-0.440711	-0.275367	44
0.314352	0.595236	0.509331	0.526345	-0.506632	-0.542915	-0.447679	0.0753429	0.0780856	45			-0.362474	-0.556024	-0.515686	-0.225243	-0.405626	-0.477798	-0.539176	-0.44395	-0.292179	45
0.357902	0.592286	0.474635	0.65526	-0.405031	-0.66523	-0.325637	0.235705	0.154755	46			-0.347061	-0.537447	-0.501258	-0.222767	-0.431657	-0.466258	-0.542895	-0.434214	-0.32671	46
0.425759	0.553635	0.480566	0.602441	-0.360803	-0.728867	-0.328361	0.185972	0.198634	47			-0.327006	-0.524432	-0.485565	-0.212543	-0.436066	-0.467974	-0.531267	-0.435416	-0.329173	47
0.402622	0.523433	0.424218	0.577427	-0.325959	-0.70707	-0.281461	0.241963	0.213653	48			-0.342148	-0.530394	-0.492557	-0.203645	-0.422604	-0.474308	-0.53725	-0.44229	-0.338844	48
0.410208	0.566256	0.466391	0.478548	-0.360552	-0.642425	-0.077558	0.313129	0.24819	49			-0.375875	-0.535967	-0.4702	-0.183215	-0.380411	-0.489505	-0.519191	-0.44011	-0.332485	49
0.469988	0.525322	0.508838	0.378283	-0.432218	-0.397237	0.211542	0.467233	0.269201	50			-0.364478	-0.521661	-0.459294	-0.16014	-0.333582	-0.488409	-0.496378	-0.442408	-0.343224	50
0.485015	0.55418	0.499152	0.276095	-0.666408	-0.248927	0.198993	0.536745	0.34806	51			-0.319203	-0.498383	-0.432928	-0.124284	-0.287393	-0.482	-0.4581	-0.410494	-0.355401	51
0.511828	0.531205	0.519169	0.251819	-0.646056	-0.232175	0.349856	0.460378	0.405583	52			-0.279941	-0.463173	-0.394172	-0.0860108	-0.257657	-0.474983	-0.396161	-0.370126	-0.372169	52
0.548062	0.518929	0.529131	0.249194	-0.574076	0.0459256	0.464971	0.426249	0.408156	53			-0.234582	-0.416905	-0.347856	-0.0259558	-0.194147	-0.465516	-0.302521	-0.307301	-0.384521	53
0.543022	0.519893	0.517481	0.228402	-0.637728	0.0408509	0.477656	0.408845	0.415898	54			-0.192151	-0.382077	-0.292152	0.0473706	-0.146524	-0.416536	-0.178795	-0.255659	-0.389937	54
0.526648	0.54101	0.555482	0.202418	-0.584322	0.186617	0.363622	0.394326	0.457997	55			-0.135984	-0.341029	-0.231695	0.102346	-0.128701	-0.380645	-0.138727	-0.261097	-0.38405	55
0.491886	0.550207	0.540828	0.250423	-0.317437	0.297695	0.527297	0.342047	0.490385	56			-0.0449559	-0.266362	-0.1755	0.14022	-0.115762	-0.3375	-0.119646	-0.318687	-0.389312	56
0.495701	0.562278	0.516688	0.140406	0.0433259	0.418228	0.550499	0.360304	0.621389	57			0.00134927	-0.228741	-0.150689	0.170258	-0.0769987	-0.293184	-0.0733431	-0.327945	-0.392789	57
0.494228	0.538631	0.58574	0.142958	0.210348	0.445281	0.536375	0.332368	0.59741	58			0.016622	-0.180281	-0.144436	0.127283	-0.036936	-0.237588	-0.0481762	-0.328937	-0.401456	58
0.529283	0.493245	0.576597	0.113393	0.19631	0.298968	0.631469	0.386393	0.483423	59			0.0775964	-0.102702	-0.0794781	0.189692	0.0444099	-0.176398	0.0415357	-0.251552	-0.38263	59
0.542187	0.499606	0.59578	0.165705	0.177966	0.214674	0.54583	0.32207	0.593509	60			0.138083	-0.0171399	-0.005386	0.240191	0.155041	-0.0816993	0.13439	-0.177235	-0.394651	60
0.542221	0.542495	0.564732	0.163497	0.281049	0.364477	0.567844	0.278207	0.508913	61			0.226929	0.121989	0.0830945	0.265546	0.224904	-0.0095661	0.231515	-0.101676	-0.391146	61
0.488053	0.523939	0.532372	0.233612	0.221635	0.41266	0.63029	0.255568	0.605302	62			0.263095	0.221519	0.151124	0.292283	0.222535	0.0916972	0.29612	-0.152749	-0.387183	62
0.486265	0.539763	0.5213	0.18085	0.231497	0.48021	0.545106	0.285268	0.675834	63			0.285006	0.258412	0.204397	0.325684	0.276385	0.128912	0.29985	-0.105815	-0.371318	63
0.488555	0.523061	0.567621	0.187696	0.22976	0.423106	0.548427	0.303247	0.519774	64			0.314555	0.31908	0.23123	0.299205	0.329384	0.191599	0.336462	-0.0825618	-0.412957	64
0.518084	0.548319	0.574846	0.174449	0.288397	0.399534	0.584081	0.21768	0.522093	65			0.361435	0.387044	0.275228	0.283253	0.405258	0.237748	0.334418	-0.0480181	-0.377767	65
0.476953	0.56167	0.478133	0.224591	0.227646	0.450857	0.564627	0.276328	0.551791	66			0.391733	0.419958	0.286309	0.279939	0.425944	0.291291	0.38654	-0.0321605	-0.391685	66
0.451813	0.578333	0.552033	0.27516	0.196907	0.39366	0.608976	0.263233	0.579126	67			0.386696	0.428707	0.335955	0.24647	0.456274	0.306986	0.407483	0.00737917	-0.353184	67
0.383119	0.574585	0.536193	0.266656	0.213218	0.400264	0.56277	0.383368	0.412055	68			0.406453	0.472117	0.343003	0.290601	0.46086	0.318131	0.420236	0.0589111	-0.250592	68
0.359932	0.595284	0.557478	0.294051	-0.0414091	0.33236	0.668285	0.387568	0.393986	69			0.419512	0.490502	0.360797	0.298859	0.461403	0.321911	0.438208	0.0997313	-0.208231	69
0.351118	0.572656	0.514744	0.365986	-0.183182	0.225968	0.743389	0.376972	0.397914	70			0.411621	0.512631	0.37557	0.257623	0.499013	0.349654	0.430411	0.100056	-0.175289	70
0.373372	0.585205	0.495125	0.404844	-0.0790475	0.152016	0.791236	0.340199	0.40618	71			0.409689	0.512327	0.368649	0.271758	0.506666	0.326237	0.425141	0.144789	-0.134925	71
0.368954	0.545594	0.466565	0.394933	0.0299515	0.278622	0.621282	0.310887	0.560794	72			0.418844	0.512152	0.345463	0.237376	0.500127	0.361458	0.437626	0.175934	-0.116348	72
0.393801	0.608497	0.519182	0.376471	0.0987968	0.407585	0.646247	0.270127	0.580586	73			0.44828	0.513128	0.39217	0.257129	0.487626	0.344121	0.445798	0.169726	-0.12509	73
0.365075	0.588111	0.520574	0.370636	0.116594	0.450049	0.558751	0.250273	0.619758	74			0.445839	0.519252	0.386609	0.285976	0.485679	0.330555	0.457905	0.236988	-0.0960586	74
0.379689	0.569314	0.55426	0.281648	0.198347	0.49851	0.541882	0.277715	0.39038	75			0.441896	0.51985	0.391871	0.278461	0.490975	0.377445	0.45305	0.22338	-0.0603345	75
0.36646	0.535303	0.543584	0.284233	0.186016	0.493426	0.501373	0.253976	0.305683	76			0.429233	0.537335	0.404143	0.274667	0.502589	0.394521	0.447203	0.214066	-0.0200475	76
0.379212	0.59382	0.607041	0.227906	0.211353	0.49133	0.546885	0.181247	0.192744	77			0.425071	0.526295	0.380691	0.272213	0.539509	0.388181	0.452969	0.270593	0.0209808	77
0.412792	0.570974	0.59465	0.222728	0.21058	0.48009	0.510745	0.138231	0.257222	78			0.428334	0.546327	0.40738	0.271126	0.514848	0.380265	0.481279	0.273276	0.0158403	78
0.412375	0.576835	0.601803	0.20792	0.28923	0.482676	0.522573	0.13608	0.22291	79			0.437745	0.546643	0.414282	0.254687	0.51469	0.421421	0.459696	0.325018	0.117967	79
0.400845	0.581618	0.646669	0.175404	0.344474	0.505487	0.528622	0.182274	0.346641	80			0.429655	0.536478	0.409323	0.275265	0.506467	0.395838	0.42726	0.339753	0.182934	80
0.372576	0.545261	0.646006	0.131321	0.295374	0.570809	0.518876	0.211948	0.176511	81			0.429804	0.547883	0.415719	0.270126	0.505478	0.442968	0.416994	0.368819	0.23188	81
0.30381	0.51712	0.577153	0.112279	0.309952	0.506737	0.503082	0.21548	0.349106	82			0.424866	0.55644	0.411953	0.261597	0.540725	0.438905	0.419087	0.389627	0.236523	82
0.24857	0.459191	0.519979	0.0937724	0.292691	0.522729	0.509351	0.210769	0.202225	83			0.462901	0.570985	0.417991	0.262213	0.512094	0.418345	0.429391	0.393767	0.277912	83
0.264714	0.381746	0.433313	0.0951645	0.295403	0.518971	0.502969	0.20673	0.15721	84			0.45772	0.57476	0.44372	0.23444	0.533738	0.4653	0.473619	0.450977	0.28737	84
0.242903	0.355144	0.39129	0.0770574	0.311284	0.501553	0.461855	0.218981	0.268665	85			0.44967	0.574015	0.431789	0.264682	0.541661	0.4293	0.489577	0.461943	0.335444	85
0.188195	0.326156	0.334443	0.0376843	0.336588	0.511725	0.509457	0.228497	0.205333	86			0.452826	0.572714	0.431865	0.262983	0.547113	0.425951	0.489605	0.461056	0.337198	86
0.185915	0.281925	0.330957	0.0413769	0.359079	0.520333	0.481403	0.213523	0.166164	87			0.454355	0.571678	0.426089	0.260707	0.552434	0.421579	0.489094	0.466233	0.344135	87
0.242089	0.255251	0.306184	0.0741477	0.323832	0.514379	0.486895	0.190187	0.177718	88			0.472712	0.559104	0.433104	0.241898	0.572695	0.416523	0.482649	0.456769	0.347429	88
0.219542	0.21574	0.288271	0.0853525	0.334013	0.515974	0.46005	0.236449	0.181458	89			0.463878	0.573235	0.398716	0.280442	0.576578	0.408333	0.463994	0.453104	0.398495	89
0.20149	0.228376	0.302294	0.100608	0.37233	0.482356	0.435536	0.246279	0.174203	90			0.455289	0.559689	0.399744	0.279023	0.573418	0.420974	0.478502	0.47787	0.383736	90
0.194956	0.201644	0.300871	0.122957	0.399631	0.502392	0.430724	0.243007	0.176929	91			0.44616	0.575008	0.410223	0.281807	0.556916	0.418722	0.517433	0.480208	0.384723	91
0.188108	0.205311	0.302431	0.123398	0.399573	0.471824	0.433445	0.252764	0.253537	92			0.457632	0.575479	0.406758	0.261222	0.557369	0.41436	0.517252	0.480685	0.385244	92
0.152659	0.1967	0.265091	0.107986	0.392885	0.482929	0.424705	0.284133	0.201319	93			0.477122	0.575246	0.382405	0.222426	0.580266	0.42104	0.52005	0.473962	0.387487	93
0.106905	0.143818	0.195364	0.0501847	0.379962	0.478051	0.414004	0.213927	0.166524	94			0.469724	0.586419	0.412768	0.215729	0.593127	0.406337	0.502045	0.470484	0.389957	94
0.105615	0.114375	0.157523	0.0739029	0.344694	0.428838	0.373004	0.219703	0.185861	95			0.465382	0.58182	0.436841	0.247574	0.575975	0.407879	0.478971	0.453456	0.369535	95
0.109916	0.147191	0.174994	0.0639759	0.357788	0.425388	0.334297	0.145253	0.187375	96			0.475455	0.580775	0.436881	0.216565	0.550364	0.438266	0.493483	0.462882	0.370303	96
0.152576	0.153054	0.191949	0.0764841	0.356054	0.393355	0.355534	0.182323	0.154521	97			0.453714	0.590449	0.418829	0.218637	0.556324	0.439015	0.514212	0.439212	0.366432	97
0.105223	0.141879	0.222347	0.0593994	0.34669	0.414829	0.319765	0.148717	0.188689	98			0.453924	0.587483	0.423324	0.234576	0.540362	0.42331	0.515991	0.441004	0.361343	98
0.0950492	0.134193	0.211776	0.0870115	0.293673	0.387405	0.327045	0.1972	0.125252	99			0.462936	0.594227	0.424413	0.202552	0.529374	0.452951	0.504066	0.458863	0.371852	99
0.140407	0.146931	0.2177	0.0694021	0.345227	0.406062	0.349278	0.198181	0.145563	100			0.457846	0.61079	0.419077	0.166243	0.537365	0.452793	0.504298	0.467965	0.373461	100
0.0940574	0.139342	0.20403	0.0891477	0.305716	0.360689	0.317414	0.211904	0.129264	101			0.476358	0.595066	0.431506	0.164026	0.535251	0.450712	0.487673	0.469115	0.361048	101
0.125049	0.111124	0.139725	-0.00804484	0.327409	0.470887	0.290293	0.100593	0.121344	102			0.477872	0.597593	0.409391	0.135379	0.554257	0.454703	0.511193	0.441365	0.356059	102
0.0704468	0.0828295	0.0909147	-0.000929104	0.337113	0.489352	0.260882	-0.00935137	0.0121227	103			0.487082	0.597072	0.39308	0.144888	0.546826	0.465795	0.511512	0.462587	0.379241	103
0.121488	0.112882	0.086411	-0.0101348	0.392778	0.466973	0.249749	-0.142701	-0.0657385	104			0.478569	0.594172	0.388638	0.14843	0.560339	0.470859	0.500434	0.446782	0.35091	104
0.159077	0.0901872	0.0978895	0.0104527	0.314963	0.457274	0.25483	-0.19745	-0.119063	105			0.467506	0.595971	0.381031	0.162304	0.574915	0.450735	0.526389	0.456815	0.367954	105
0.126651	0.0741968	0.07647	0.00292075	0.340823	0.459603	0.233508	-0.142575	-0.0245498	106			0.475667	0.590811	0.382074	0.160836	0.575743	0.453057	0.527448	0.463837	0.381939	106
0.125353	0.0942238	0.0456147	0.00804368	0.363582	0.38479	0.230156	-0.00222071	0.0566579	107			0.446717	0.610022	0.385026	0.202967	0.565287	0.459353	0.494167	0.47149	0.349877	107
0.112463	0.0947357	0.0454434	0.007184	0.369817	0.409712	0.220048	0.00824988	0.122897	108			0.447861	0.607585	0.396456	0.227396	0.533349	0.45429	0.461616	0.478459	0.382185	108
0.125324	0.0947925	0.0564907	0.0194833	0.364015	0.417807	0.252314	0.0478961	0.177435	109			0.455011	0.62026	0.400972	0.221728	0.536191	0.44947	0.470137	0.473737	0.373829	109
0.121082	0.0731834	0.0251193	-0.0108823	0.323431	0.419265	0.282717	0.0987685	0.138138	110			0.447042	0.622079	0.407674	0.209129	0.521009	0.476773	0.475479	0.477815	0.356444	110
0.121884	0.0680984	0.0103537	-0.00470363	0.302274	0.388964	0.285882	0.157192	0.233378	111			0.446506	0.638313	0.417434	0.188444	0.529943	0.482079	0.490483	0.47192	0.354578	111
0.0753126	0.058136	0.0163374	-0.00275269	0.297791	0.383662	0.284814	0.170325	0.222737	112			0.419488	0.645177	0.428215	0.246974	0.504645	0.471295	0.497165	0.483088	0.345388	112
0.0797827	0.0886543	0.00906929	-0.00387817	0.329584	0.366146	0.277255	0.188093	0.26675	113			0.436475	0.634886	0.426369	0.248903	0.487345	0.46297	0.506597	0.491852	0.353164	113
0.115892	0.0449961	0.0212987	-0.0331732	0.262455	0.417039	0.304622	0.186104	0.238944	114			0.433361	0.632066	0.453043	0.231557	0.513172	0.448295	0.503912	0.455248	0.362482	114
0.104403	0.018868	-0.0336116	-0.0382671	0.247005	0.362814	0.295629	0.213056	0.295054	115			0.443177	0.624425	0.44745	0.213584	0.531387	0.456728	0.48604	0.460842	0.372012	115
0.0994507	0.00640638	-0.010639	-0.0319435	0.223095	0.401196	0.314944	0.223092	0.252866	116			0.440251	0.620217	0.460696	0.209466	0.510543	0.488197	0.496052	0.475222	0.366655	116
0.105043	0.0198428	-0.0256608	-0.0578396	0.252139	0.415421	0.311944	0.200243	0.309897	117			0.451717	0.618108	0.434331	0.20178	0.53546	0.46725	0.493142	0.471816	0.367937	117
0.0983555	0.0263267	-0.00101089	-0.0230414	0.240181	0.371019	0.289685	0.137976	0.18456	118			0.446681	0.620492	0.430789	0.203312	0.539003	0.467789	0.489142	0.463691	0.361408	118
0.0986889	-0.00666906	-0.0428258	-0.0491836	0.235921	0.353036	0.267241	0.0986785	0.284329	119			0.442028	0.62479	0.433128	0.20489	0.538313	0.461615	0.48471	0.458436	0.364353	119
0.0999933	-0.0154047	-0.0205941	-0.0261494	0.216562	0.370262	0.274808	0.10846	0.213766	120			0.435545	0.615409	0.456377	0.212333	0.517441	0.464526	0.489323	0.451174	0.360389	120
0.0933432	0.0324536	-0.024702	-0.0428793	0.221284	0.370011	0.277906	0.100537	0.283364	121			0.435641	0.608095	0.46493	0.2089	0.503268	0.466845	0.497953	0.452627	0.350062	121
0.100399	-0.0147231	-0.0484131	-0.0436429	0.217624	0.348609	0.314548	0.189731	0.263602	122			0.429485	0.613223	0.463889	0.193685	0.502294	0.469739	0.497572	0.446474	0.348119	122
0.0593304	-0.036483	-0.110843	-0.0706714	0.215273	0.303086	0.254628	0.102289	0.261656	123			0.424304	0.614879	0.444608	0.177867	0.521841	0.464197	0.492925	0.44635	0.354301	123
0.0511892	-0.0386364	-0.138225	-0.0955413	0.218452	0.295679	0.261132	0.107403	0.204745	124			0.434801	0.618147	0.436926	0.175501	0.531665	0.460804	0.49476	0.448654	0.352524	124
0.075768	-0.0625576	-0.13851	-0.0870258	0.221195	0.303577	0.263855	0.114367	0.180696	125			0.437858	0.61664	0.423165	0.18068	0.538968	0.454011	0.498646	0.452664	0.348269	125
0.0983716	-0.0595441	-0.19359	-0.15897	0.224392	0.3179	0.277417	0.0754099	0.108485	126			0.440297	0.621097	0.403016	0.168883	0.518117	0.495671	0.478174	0.473469	0.335514	126
0.0740643	-0.152452	-0.212832	-0.177057	0.15816	0.302131	0.333351	0.0496243	-0.0158201	127			0.426087	0.6244	0.399324	0.197998	0.527321	0.469511	0.475421	0.476745	0.355015	127
0.038238	-0.160426	-0.242229	-0.173235	0.176193	0.279551	0.316153	0.127238	0.111786	128			0.458365	0.593496	0.376588	0.164397	0.561973	0.447635	0.494603	0.480814	0.364335	128
0.0853433	-0.253851	-0.215522	-0.176056	0.144237	0.317772	0.335752	0.141129	0.244826	129			0.455643	0.594361	0.405486	0.118089	0.560365	0.447337	0.512634	0.46396	0.383656	129
0.127886	-0.261276	-0.247281	-0.192694	0.131898	0.327324	0.336526	0.129915	0.121665	130			0.46081	0.572495	0.402572	0.13538	0.548636	0.455373	0.503074	0.481351	0.388226	130
0.136165	-0.243092	-0.379554	-0.21006	0.133424	0.293345	0.399123	0.230558	0.278774	131			0.41141	0.604684	0.368141	0.0762267	0.588969	0.449163	0.51975	0.466691	0.402354	131
0.0490403	-0.299129	-0.474858	-0.249356	0.132518	0.28888	0.389376	0.258867	0.25206	132			0.437537	0.603058	0.381597	0.105783	0.567834	0.442059	0.513571	0.427076	0.385462	132
0.0294647	-0.301877	-0.488825	-0.279748	0.118564	0.29702	0.411903	0.321802	0.440471	133			0.428362	0.609415	0.378358	0.10458	0.534197	0.443652	0.49491	0.449073	0.407818	133
-0.0615513	-0.316569	-0.598635	-0.27043	0.0797469	0.276728	0.407274	0.377128	0.41893	134			0.421445	0.602684	0.395178	0.059899	0.485924	0.47429	0.493201	0.447875	0.368455	134
-0.037938	-0.298264	-0.668411	-0.30207	0.0786643	0.346012	0.529247	0.389814	0.428785	135			0.359011	0.624775	0.358019	0.00306459	0.546065	0.456197	0.503264	0.430929	0.379258	135
-0.0432487	-0.291704	-0.727587	-0.298335	0.0386543	0.3131	0.559254	0.39844	0.418438	136			0.367013	0.626716	0.357454	0.0606037	0.514877	0.414524	0.495188	0.441107	0.38483	136
-0.0902234	-0.269504	-0.816734	-0.321173	0.0108917	0.349842	0.614524	0.393732	0.535672	137			0.347411	0.625412	0.361364	-0.0117808	0.544984	0.434427	0.512819	0.436035	0.393251	137
-0.104658	-0.279321	-0.78626	-0.311095	-0.0256478	0.353204	0.616041	0.419965	0.564698	138			0.377461	0.585447	0.347517	0.0607643	0.479489	0.42839	0.497728	0.435376	0.392352	138
-0.124229	-0.277855	-0.779485	-0.312047	0.00578944	0.354121	0.567447	0.426165	0.473034	139			0.35423	0.568103	0.301781	0.0731171	0.496965	0.440562	0.495581	0.403701	0.415589	139
-0.123158	-0.273732	-0.780986	-0.312928	-0.0197977	0.34243	0.573445	0.367003	0.621602	140			0.250859	0.588969	0.263321	0.0437568	0.507196	0.430583	0.450352	0.439508	0.414645	140
-0.11565	-0.256534	-0.766795	-0.324264	-0.0512573	0.32641	0.604053	0.361518	0.593079	141			0.211934	0.601882	0.200767	0.0254647	0.480038	0.434066	0.411756	0.445337	0.415622	141
-0.123735	-0.267556	-0.777151	-0.3428	-0.0833132	0.315204	0.609451	0.378335	0.661423	142			0.218222	0.575638	0.160939	-0.0078804	0.456207	0.439663	0.375596	0.448922	0.410383	142
-0.113273	-0.259024	-0.768961	-0.311346	-0.0789899	0.289859	0.64259	0.372992	0.488081	143			0.218179	0.565028	0.142128	-0.06628	0.43571	0.4281	0.359116	0.442131	0.409499	143
-0.117806	-0.261481	-0.758608	-0.363795	-0.0607354	0.364083	0.702605	0.369546	0.515856	144			0.197109	0.548031	0.137868	-0.0672001	0.40237	0.442413	0.329196	0.414022	0.404328	144
-0.123177	-0.273087	-0.764492	-0.351599	-0.0969708	0.38362	0.737843	0.381298	0.522008	145			0.175855	0.549745	0.0902963	-0.0804079	0.38277	0.446483	0.287838	0.390111	0.404394	145
-0.141245	-0.2662	-0.743677	-0.333227	-0.0934541	0.337675	0.701675	0.403252	0.52217	146			0.159846	0.549352	0.0634591	-0.0993175	0.360688	0.436052	0.283068	0.395718	0.4075	146
-0.134382	-0.255421	-0.755809	-0.332854	-0.116406	0.333422	0.666114	0.373637	0.451785	147			0.150042	0.540761	0.0549503	-0.10461	0.36343	0.397697	0.295399	0.426579	0.413856	147
-0.121558	-0.234506	-0.755876	-0.340253	-0.149697	0.32368	0.69378	0.36209	0.54523	148			0.149935	0.506007	0.0221285	-0.124255	0.34962	0.362668	0.288557	0.427644	0.425961	148
-0.0927054	-0.205602	-0.74652	-0.339542	-0.190678	0.333038	0.763041	0.38371	0.424113	149			0.140778	0.458311	-0.007259	-0.133321	0.327042	0.344171	0.264476	0.432742	0.422183	149
-0.0268636	-0.19679	-0.74078	-0.346265	-0.169716	0.347668	0.759478	0.320729	0.534818	150			0.106102	0.446843	-0.0517964	-0.170216	0.291448	0.338664	0.221637	0.404955	0.417007	150
-0.0112911	-0.191668	-0.712779	-0.347808	-0.219323	0.28826	0.706338	0.25606	0.201386	151			0.0579421	0.501699	-0.0503698	-0.19429	0.264041	0.354551	0.213078	0.370348	0.416486	151
0.0177983	-0.145461	-0.683475	-0.3744	-0.310466	0.264756	0.681516	0.142259	-0.199112	152			0.0534885	0.456593	-0.0510184	-0.192452	0.224224	0.373499	0.219539	0.350946	0.421805	152
-0.00784912	-0.144934	-0.66695	-0.358719	-0.310208	0.243842	0.636653	0.0191212	-0.279669	153			0.0321449	0.358861	-0.0476658	-0.219419	0.198394	0.373309	0.19509	0.327326	0.423744	153
-0.008818	-0.141906	-0.646085	-0.375306	-0.297307	0.221857	0.43878	-0.180909	-0.311151	154			0.0611012	0.34499	-0.0834271	-0.238475	0.19182	0.354872	0.185432	0.33598	0.428402	154
0.0426991	-0.0965192	-0.630888	-0.36306	-0.33046	0.208421	0.205642	-0.37664	-0.403406	155			0.052356	0.287811	-0.102399	-0.268707	0.16514	0.347224	0.160516	0.323746	0.42958	155
0.0908344	-0.0668201	-0.534764	-0.322378	-0.319175	0.110396	0.00928523	-0.40179	-0.407915	156			0.00778019	0.158509	-0.103953	-0.289888	0.126108	0.312622	0.149766	0.331031	0.425449	156
0.140026	-0.0518674	-0.552787	-0.345983	-0.279392	0.0792213	-0.0429917	-0.374515	-0.436108	157			-0.042968	-0.135372	-0.122265	-0.289797	0.0564061	0.265626	0.148443	0.308811	0.424226	157
0.137382	-0.0535646	-0.54367	-0.333148	-0.294063	0.0501768	-0.144283	-0.405594	-0.42344	158			-0.0666194	-0.200783	-0.118631	-0.316793	0.0280368	0.225453	0.152427	0.315506	0.423671	158
0.152698	-0.0334541	-0.493243	-0.388782	-0.285111	-0.0376258	-0.198155	-0.349965	-0.428532	159			-0.0954721	-0.210466	-0.0683496	-0.344992	0.0125799	0.230987	0.144147	0.306532	0.410777	159
0.202461	-0.0160148	-0.457481	-0.371913	-0.301228	-0.0494738	-0.216692	-0.423516	-0.485661	160			-0.157963	-0.195391	0.0320377	-0.473944	0.0337417	0.326952	0.0319646	0.267524	0.400188	160
0.225494	0.00188393	-0.438488	-0.399221	-0.321061	-0.162627	-0.332067	-0.388735	-0.393093	161			-0.139629	-0.24334	0.0758041	-0.403557	0.0387284	0.290156	-0.0253569	0.288935	0.389392	161
0.277899	0.0380968	-0.454055	-0.418599	-0.317661	-0.206214	-0.345897	-0.341964	-0.412346	162			-0.0299083	-0.337418	-0.0654077	-0.317736	-0.186878	0.16849	-0.0518636	0.219524	0.422191	162
0.232829	0.0233407	-0.43866	-0.455349	-0.386743	-0.241898	-0.412255	-0.343546	-0.397648	163			-0.0371773	-0.296963	-0.0725119	-0.316651	-0.228378	0.15705	-0.0717544	0.148651	0.404766	163
0.204732	0.0322131	-0.446968	-0.430898	-0.35918	-0.170151	-0.389128	-0.363735	-0.416188	164			-0.0473832	-0.362667	-0.0931818	-0.288896	-0.294496	0.0986589	-0.0265688	0.153251	0.426301	164
0.249948	0.0600374	-0.416935	-0.444451	-0.411163	-0.253516	-0.501913	-0.38938	-0.431826	165			-0.149185	-0.357117	-0.0221237	-0.325772	-0.192624	0.0969815	-0.152735	0.171587	0.415663	165
0.299245	0.0759602	-0.431706	-0.443624	-0.371241	-0.240655	-0.496859	-0.375391	-0.387211	166			-0.124077	-0.346241	-0.0363897	-0.293967	-0.262029	0.0535951	-0.0788839	0.0819094	0.47926	166
0.318471	0.0684584	-0.433307	-0.445511	-0.359278	-0.207981	-0.48083	-0.341182	-0.399723	167			-0.152257	-0.409176	0.0363192	-0.350534	-0.253327	0.0654643	-0.121755	0.0632631	0.489519	167
0.266025	0.0891507	-0.412245	-0.466441	-0.36708	-0.246201	-0.456869	-0.298204	-0.385236	168			-0.138951	-0.399212	0.0357057	-0.356786	-0.316568	0.152238	-0.0732466	0.0447015	0.479749	168
0.321454	0.0871254	-0.401593	-0.492452	-0.372652	-0.279445	-0.509813	-0.300508	-0.417127	169			-0.122718	-0.504363	-0.0255963	-0.267155	-0.430011	0.103995	0.0346963	0.0664716	0.500477	169
0.306783	0.102259	-0.424122	-0.485388	-0.378806	-0.282827	-0.558473	-0.307544	-0.352491	170			-0.186519	-0.401704	-0.0143556	-0.390823	-0.36283	-0.0111455	-0.0866921	0.0940991	0.478018	170
0.318655	0.106593	-0.442694	-0.456577	-0.391667	-0.24922	-0.473907	-0.331686	-0.389097	171			-0.201832	-0.431414	0.0595123	-0.396772	-0.502349	0.0153872	-0.0849122	0.0681273	0.596054	171
0.326542	0.0896698	-0.448015	-0.45031	-0.432749	-0.297981	-0.612019	-0.321547	-0.357169	172			-0.247964	-0.375597	0.105319	-0.400103	-0.521244	0.00612913	0.014559	-0.152428	0.165819	172
0.332	0.0843756	-0.503878	-0.485397	-0.430963	-0.296057	-0.700608	-0.365453	-0.434899	173			-0.276964	-0.406578	0.0855984	-0.419046	-0.558003	-0.0006561	-0.0182244	-0.122941	0.221216	173
0.294748	0.0683312	-0.518445	-0.467306	-0.38356	-0.271047	-0.676151	-0.33167	-0.432543	174			-0.255669	-0.398424	0.108542	-0.438739	-0.531225	-0.033601	-0.0167929	-0.12484	0.145713	174
0.311845	0.093311	-0.567677	-0.411831	-0.443863	-0.210455	-0.519339	-0.327793	-0.396839	175			-0.323247	-0.398035	-0.0102867	-0.398851	-0.510359	-0.0584042	-0.0212291	-0.13741	0.17658	175
0.249372	0.0969789	-0.549921	-0.420894	-0.434542	-0.208391	-0.432679	-0.259493	-0.34706	176			-0.30383	-0.360992	0.0373573	-0.403951	-0.496125	-0.135151	-0.0858705	-0.0778076	0.150807	176
0.217833	0.0617725	-0.630235	-0.433397	-0.377985	-0.160619	-0.399408	-0.284651	-0.396136	177			-0.320485	-0.375714	0.0604996	-0.430851	-0.509709	-0.16483	-0.11324	-0.131469	0.149761	177
0.164713	0.0344961	-0.63721	-0.45276	-0.368219	-0.143215	-0.417969	-0.285222	-0.378268	178			-0.318552	-0.273406	0.02402	-0.488906	-0.566563	-0.123608	-0.130991	-0.150215	0.122229	178
0.0447117	-0.0407144	-0.661528	-0.425727	-0.411236	-0.151707	-0.416483	-0.322339	-0.370435	179			-0.330771	-0.238242	0.0694505	-0.510043	-0.555382	-0.129033	-0.138669	-0.136423	-0.0100631	179
-0.00564123	-0.0939867	-0.648947	-0.445176	-0.426275	-0.175572	-0.444444	-0.335258	-0.351949	180			-0.359888	-0.256389	0.0606993	-0.530736	-0.530183	-0.0944467	-0.161014	-0.156815	-0.0530147	180
-0.0390379	-0.141376	-0.655387	-0.465818	-0.434161	-0.194306	-0.384864	-0.329397	-0.389244	181			-0.358252	-0.348807	-0.0052354	-0.488324	-0.618556	-0.114026	-0.0653262	-0.216647	-0.0454747	181
-0.109303	-0.157575	-0.574069	-0.50778	-0.430376	-0.1913	-0.405513	-0.309665	-0.427259	182			-0.383233	-0.323682	-0.0509693	-0.457581	-0.622935	-0.0942051	-0.0932517	-0.240689	-0.0444646	182
-0.198281	-0.157069	-0.558091	-0.495713	-0.400322	-0.0987577	-0.302357	-0.328307	-0.42364	183			-0.381784	-0.3218	-0.0505941	-0.443164	-0.63114	-0.121358	-0.194945	-0.20702	-0.144148	183
-0.209219	-0.168284	-0.497106	-0.478914	-0.402719	-0.0857461	-0.247064	-0.320877	-0.424357	184			-0.372731	-0.314649	-0.054916	-0.452735	-0.548519	-0.113626	-0.19821	-0.247806	-0.262866	184
-0.203297	-0.164159	-0.531825	-0.507175	-0.427587	-0.1089	-0.20775	-0.304514	-0.453614	185			-0.363343	-0.316951	-0.04448	-0.464632	-0.584561	-0.124787	-0.122596	-0.250002	-0.0436968	185
-0.192869	-0.148655	-0.506198	-0.501847	-0.441814	-0.113519	-0.222924	-0.317022	-0.435391	186			-0.388874	-0.308164	-0.0319252	-0.452297	-0.542903	-0.127848	-0.238231	-0.242695	-0.0574658	186
-0.140155	-0.162993	-0.5524	-0.470171	-0.409256	-0.0841675	-0.215634	-0.319104	-0.449307	187			-0.380846	-0.221442	0.0174455	-0.501355	-0.578175	-0.105241	-0.235543	-0.216715	0.0389481	187
-0.199942	-0.16934	-0.541357	-0.431352	-0.420208	-0.0598045	-0.175309	-0.320283	-0.46197	188			-0.38275	-0.212776	0.0155015	-0.502421	-0.591084	-0.115343	-0.222891	-0.236184	-0.105778	188
-0.19965	-0.156225	-0.491906	-0.432969	-0.4195	-0.0361328	-0.113415	-0.321291	-0.473176	189			-0.350364	-0.219948	0.0219719	-0.49679	-0.617919	-0.0776987	-0.199483	-0.302608	-0.157377	189
-0.247489	-0.186247	-0.505711	-0.449498	-0.437259	-0.0219929	-0.17132	-0.378018	-0.436451	190			-0.344143	-0.21337	0.0197309	-0.497433	-0.620657	-0.0898962	-0.197362	-0.303573	-0.157149	190
-0.282056	-0.166328	-0.418833	-0.441764	-0.444443	-0.0782537	-0.236819	-0.371069	-0.438555	191			-0.336566	-0.214281	0.00882433	-0.497755	-0.62075	-0.0931701	-0.20538	-0.303361	-0.155226	191
-0.304372	-0.182599	-0.392167	-0.46802	-0.449917	-0.0998547	-0.245926	-0.361749	-0.424301	192			-0.366832	-0.2428	0.0107418	-0.469405	-0.618088	-0.057251	-0.334238	-0.262211	-0.0318487	192
-0.311895	-0.183293	-0.43881	-0.518818	-0.459181	-0.140709	-0.333779	-0.378659	-0.454977	193			-0.347466	-0.220332	0.0110498	-0.48799	-0.640519	-0.0813305	-0.389574	-0.296119	-0.0387317	193
-0.292916	-0.206795	-0.402	-0.58885	-0.504547	-0.22765	-0.459644	-0.382103	-0.435787	194			-0.345385	-0.204365	0.00327944	-0.498622	-0.552892	-0.0678588	-0.403467	-0.35901	-0.167011	194
-0.339002	-0.218168	-0.444069	-0.584928	-0.509003	-0.301798	-0.547438	-0.383961	-0.397304	195			-0.343938	-0.199078	0.00385529	-0.49982	-0.542793	-0.0928252	-0.371108	-0.375491	-0.286177	195
-0.321975	-0.190728	-0.416141	-0.543628	-0.54503	-0.343723	-0.614671	-0.378509	-0.479471	196			-0.372296	-0.207562	0.00539037	-0.498989	-0.549131	-0.0794036	-0.386433	-0.359506	-0.261311	196
-0.28879	-0.185606	-0.467397	-0.580762	-0.511181	-0.31281	-0.566761	-0.366397	-0.488386	197			-0.368523	-0.205174	0.0109028	-0.490277	-0.560706	-0.0632407	-0.389753	-0.346915	-0.274189	197
-0.272603	-0.170404	-0.471885	-0.54714	-0.497615	-0.218114	-0.472188	-0.347756	-0.494112	198			-0.340353	-0.213728	0.00374725	-0.509954	-0.583305	-0.0442771	-0.385865	-0.316174	-0.274837	198
-0.254699	-0.163567	-0.438938	-0.567516	-0.488446	-0.228301	-0.403682	-0.348904	-0.476853	199			-0.363741	-0.215546	0.0054194	-0.470739	-0.626172	-0.131688	-0.35306	-0.341768	-0.25576	199
-0.242963	-0.168217	-0.470227	-0.579148	-0.467759	-0.170781	-0.296033	-0.358329	-0.52941	200			-0.340034	-0.239137	-0.126137	-0.477844	-0.625879	-0.0659098	-0.370577	-0.425704	-0.224899	200
-0.238461	-0.170714	-0.477929	-0.554172	-0.509565	-0.177619	-0.244646	-0.340904	-0.484431	201			-0.37715	-0.214128	-0.094053	-0.490175	-0.65635	-0.0355698	-0.340027	-0.421381	-0.24192	201
-0.227159	-0.16949	-0.458545	-0.609177	-0.478616	-0.208391	-0.306344	-0.348389	-0.506135	202			-0.380204	-0.21733	-0.0914456	-0.493835	-0.607567	-0.133388	-0.373793	-0.458927	-0.443598	202
-0.229314	-0.168806	-0.515003	-0.571806	-0.453684	-0.210918	-0.389963	-0.386943	-0.504112	203			-0.421233	-0.189829	-0.140766	-0.486322	-0.633422	-0.0983	-0.381809	-0.448138	-0.425926	203
-0.252335	-0.196153	-0.444582	-0.601691	-0.508095	-0.239081	-0.443415	-0.420767	-0.581314	204			-0.421101	-0.189731	-0.140962	-0.480854	-0.661386	-0.0838019	-0.380238	-0.455929	-0.435213	204
-0.24514	-0.158124	-0.436108	-0.561995	-0.495192	-0.320674	-0.590286	-0.391408	-0.478817	205			-0.420077	-0.263408	-0.194943	-0.462444	-0.625442	-0.100346	-0.381291	-0.448014	-0.426028	205
-0.240273	-0.167433	-0.443684	-0.565164	-0.460449	-0.366496	-0.621152	-0.406499	-0.60536	206			-0.407544	-0.243637	-0.196368	-0.470437	-0.661527	-0.0775616	-0.378957	-0.449645	-0.454103	206
-0.26819	-0.182715	-0.382975	-0.54229	-0.328434	-0.302041	-0.655362	-0.421665	-0.485852	207			-0.413304	-0.242223	-0.205903	-0.469475	-0.661444	-0.0774342	-0.379033	-0.449661	-0.45407	207
-0.223595	-0.17249	-0.39161	-0.507402	-0.29863	-0.338239	-0.733336	-0.421845	-0.521454	208			-0.42888	-0.235395	-0.212989	-0.466835	-0.662797	-0.0842488	-0.390691	-0.460411	-0.466346	208
-0.266826	-0.185293	-0.370504	-0.508736	-0.317184	-0.381894	-0.783314	-0.406391	-0.56752	209			-0.429337	-0.2363	-0.202851	-0.462788	-0.686905	-0.0818953	-0.387509	-0.475464	-0.46638	209
-0.263712	-0.162524	-0.370038	-0.456898	-0.259519	-0.386782	-0.794583	-0.37106	-0.730744	210			-0.436584	-0.236848	-0.234738	-0.475697	-0.663257	-0.0937307	-0.36915	-0.464013	-0.429574	210
-0.266629	-0.199095	-0.32317	-0.433539	-0.279859	-0.358318	-0.790018	-0.375804	-0.527259	211			-0.434611	-0.178879	-0.22468	-0.493384	-0.653151	-0.104987	-0.382016	-0.482447	-0.458606	211
-0.301901	-0.197946	-0.264407	-0.249932	-0.192818	-0.33906	-0.788104	-0.395741	-0.683669	212			-0.442589	-0.266623	-0.276394	-0.456956	-0.644834	-0.0955839	-0.393455	-0.480918	-0.472897	212
-0.273167	-0.196181	-0.257423	-0.107118	-0.202675	-0.389573	-0.763602	-0.44144	-0.521027	213			-0.458305	-0.260355	-0.267956	-0.439931	-0.647192	-0.0925301	-0.390533	-0.493072	-0.478301	213
-0.342669	-0.24232	-0.221839	-0.0610971	-0.216585	-0.385749	-0.745498	-0.407768	-0.522497	214			-0.460127	-0.301204	-0.239694	-0.420986	-0.641459	-0.0999159	-0.387242	-0.484706	-0.468808	214
-0.40723	-0.231496	-0.268755	-0.208302	-0.144287	-0.35111	-0.710901	-0.370902	-0.632634	215			-0.43925	-0.303894	-0.266551	-0.429731	-0.675473	-0.0525265	-0.39282	-0.461277	-0.463755	215
-0.475819	-0.223686	-0.281959	-0.139426	-0.147556	-0.39829	-0.695939	-0.390347	-0.589101	216			-0.435604	-0.245314	-0.256634	-0.440555	-0.664614	-0.0792803	-0.429025	-0.483921	-0.441039	216
-0.437067	-0.241107	-0.19281	-0.144497	-0.164483	-0.329227	-0.71317	-0.399409	-0.472898	217			-0.43895	-0.236141	-0.263504	-0.439676	-0.692344	-0.0447048	-0.404394	-0.471149	-0.467634	217
-0.360968	-0.245983	-0.243321	-0.050807	-0.188201	-0.368092	-0.685714	-0.354752	-0.520152	218			-0.434035	-0.239389	-0.252236	-0.446308	-0.715097	-0.0965418	-0.35484	-0.474621	-0.465618	218
-0.370686	-0.221242	-0.293698	-0.146264	-0.112394	-0.403598	-0.616692	-0.383325	-0.44315	219			-0.445094	-0.291511	-0.289105	-0.41852	-0.70641	-0.0839653	-0.356964	-0.476033	-0.465441	219
-0.334321	-0.242586	-0.244946	-0.0848871	-0.0639027	-0.320906	-0.710006	-0.391815	-0.541245	220			-0.454769	-0.320282	-0.29935	-0.399696	-0.684148	-0.117879	-0.347306	-0.478409	-0.465029	220
-0.33616	-0.234027	-0.169969	-0.104183	-0.058982	-0.249338	-0.758747	-0.386699	-0.456169	221			-0.457685	-0.299783	-0.31104	-0.407183	-0.674283	-0.155959	-0.407162	-0.43471	-0.46743	221
-0.297698	-0.225314	-0.182962	-0.129884	-0.131309	-0.313421	-0.767112	-0.397578	-0.449607	222			-0.457128	-0.347998	-0.337439	-0.389714	-0.613557	-0.197712	-0.44134	-0.46581	-0.455991	222
-0.349259	-0.225398	-0.194385	-0.221123	-0.199873	-0.31251	-0.743978	-0.429691	-0.570233	223			-0.452635	-0.334641	-0.370551	-0.400243	-0.647769	-0.186187	-0.437148	-0.453058	-0.414695	223
-0.301363	-0.224417	-0.279074	-0.271112	-0.260814	-0.337299	-0.708436	-0.439257	-0.5895	224			-0.462562	-0.359061	-0.379631	-0.369394	-0.663116	-0.162635	-0.473431	-0.445546	-0.416241	224
-0.302579	-0.200403	-0.30328	-0.281043	-0.156838	-0.313059	-0.732936	-0.42965	-0.564316	225			-0.461619	-0.34898	-0.353687	-0.392335	-0.614383	-0.199058	-0.432014	-0.460782	-0.421822	225
-0.340781	-0.254378	-0.199275	-0.133172	-0.260016	-0.258641	-0.763853	-0.387795	-0.610468	226			-0.449529	-0.346167	-0.357382	-0.409042	-0.650233	-0.192531	-0.430896	-0.462987	-0.433889	226
-0.270753	-0.235722	-0.230874	-0.118489	-0.259016	-0.272582	-0.788397	-0.41782	-0.453736	227			-0.439962	-0.315059	-0.391146	-0.411662	-0.712049	-0.0843839	-0.40631	-0.483996	-0.431431	227
-0.300866	-0.229043	-0.260681	-0.204385	-0.294617	-0.286197	-0.77275	-0.406792	-0.475806	228			-0.4458	-0.332532	-0.383265	-0.398763	-0.708589	-0.123204	-0.392199	-0.512583	-0.400032	228
-0.313369	-0.218804	-0.249788	-0.257045	-0.340518	-0.309281	-0.713244	-0.436166	-0.498748	229			-0.439159	-0.299974	-0.374676	-0.408255	-0.702987	-0.124098	-0.400524	-0.489082	-0.45068	229
-0.291115	-0.229143	-0.275551	-0.265495	-0.353237	-0.318926	-0.662727	-0.417335	-0.54597	230			-0.423027	-0.298613	-0.371007	-0.414527	-0.692002	-0.12203	-0.374096	-0.513092	-0.344505	230
-0.29329	-0.211713	-0.306337	-0.29861	-0.365759	-0.355069	-0.694732	-0.3957	-0.548016	231			-0.418624	-0.297742	-0.37098	-0.404705	-0.712028	-0.11563	-0.421654	-0.446787	-0.382466	231
-0.32677	-0.216621	-0.274085	-0.368901	-0.381146	-0.329923	-0.650111	-0.407423	-0.574595	232			-0.420886	-0.295659	-0.378291	-0.439932	-0.666465	-0.125451	-0.371605	-0.454635	-0.277372	232
-0.304275	-0.224032	-0.28719	-0.343545	-0.393715	-0.335681	-0.674043	-0.421307	-0.501774	233			-0.416754	-0.295613	-0.378399	-0.440841	-0.671499	-0.125821	-0.371656	-0.455196	-0.278788	233
-0.299047	-0.225491	-0.308218	-0.350381	-0.363312	-0.335765	-0.725952	-0.382258	-0.534162	234			-0.404326	-0.301336	-0.392044	-0.422563	-0.693774	-0.0987733	-0.407622	-0.460421	-0.304057	234
-0.328873	-0.234233	-0.298293	-0.473812	-0.370327	-0.338326	-0.595585	-0.419188	-0.547138	235			-0.402786	-0.322312	-0.415162	-0.411991	-0.642594	-0.192699	-0.405217	-0.578279	-0.3651	235
-0.292132	-0.22333	-0.324932	-0.352686	-0.460813	-0.292131	-0.529589	-0.397675	-0.634757	236			-0.412126	-0.279805	-0.383251	-0.40856	-0.647647	-0.200827	-0.409652	-0.52671	-0.334185	236
-0.315798	-0.215135	-0.287776	-0.447569	-0.462284	-0.253476	-0.349074	-0.404042	-0.63489	237			-0.378361	-0.303391	-0.390761	-0.40486	-0.652574	-0.203171	-0.40342	-0.509074	-0.309909	237
-0.325244	-0.199854	-0.316368	-0.470063	-0.47475	-0.290057	-0.375915	-0.443171	-0.643667	238			-0.365244	-0.306037	-0.388123	-0.396149	-0.634402	-0.229999	-0.425598	-0.522288	-0.341251	238
-0.369429	-0.225373	-0.330101	-0.463703	-0.466811	-0.264503	-0.243143	-0.409157	-0.633829	239			-0.35756	-0.308434	-0.395516	-0.392768	-0.634231	-0.239373	-0.419519	-0.533433	-0.370125	239
-0.375778	-0.228309	-0.312742	-0.493549	-0.513704	-0.20668	-0.0514319	-0.452574	-0.595094	240			-0.344636	-0.304463	-0.39857	-0.38207	-0.63463	-0.250822	-0.428881	-0.535942	-0.378482	240
-0.363194	-0.233635	-0.319659	-0.483178	-0.45537	-0.217854	-0.160387	-0.394673	-0.661467	241			-0.329454	-0.298877	-0.402838	-0.371335	-0.615472	-0.27018	-0.429836	-0.525544	-0.337537	241
-0.348395	-0.222105	-0.318931	-0.481118	-0.432476	-0.177601	-0.195069	-0.414241	-0.682583	242			-0.318037	-0.297841	-0.40921	-0.366908	-0.615523	-0.263499	-0.432194	-0.520001	-0.343773	242
-0.363168	-0.22934	-0.33106	-0.484917	-0.443616	-0.130159	-0.171914	-0.438042	-0.659005	243			-0.30438	-0.294252	-0.398289	-0.358354	-0.622065	-0.24629	-0.451527	-0.531809	-0.437024	243
-0.337528	-0.223107	-0.332991	-0.614162	-0.41944	-0.173382	-0.174655	-0.436982	-0.580918	244			-0.294067	-0.294799	-0.398798	-0.346737	-0.615355	-0.241131	-0.455055	-0.530607	-0.44548	244
-0.320495	-0.19591	-0.344893	-0.663228	-0.470228	-0.208655	-0.276395	-0.452477	-0.611737	245			-0.288463	-0.29462	-0.397492	-0.345572	-0.61625	-0.247117	-0.4526	-0.531298	-0.448829	245
-0.303692	-0.199008	-0.386228	-0.633171	-0.442308	-0.129784	-0.128079	-0.42844	-0.595253	246			-0.283436	-0.296374	-0.378565	-0.320049	-0.577832	-0.280653	-0.474399	-0.5394	-0.458452	246
-0.316386	-0.192545	-0.363711	-0.677607	-0.402353	0.0419911	0.12763	-0.347857	-0.575404	247			-0.272335	-0.294154	-0.373828	-0.300526	-0.520606	-0.314792	-0.502384	-0.5493	-0.463398	247
-0.283679	-0.171264	-0.436089	-0.614735	-0.390449	0.110025	0.16107	-0.291466	-0.540559	248			-0.258471	-0.28895	-0.388167	-0.294438	-0.47966	-0.344628	-0.496991	-0.549588	-0.458803	248
-0.243462	-0.16032	-0.433893	-0.587698	-0.366115	0.0978192	0.137618	-0.27196	-0.539007	249			-0.255625	-0.28909	-0.403021	-0.295582	-0.464043	-0.351335	-0.486677	-0.545894	-0.444152	249
-0.261002	-0.17169	-0.413961	-0.58274	-0.414482	0.0303271	0.0804256	-0.386706	-0.469605	250			-0.249578	-0.287625	-0.392821	-0.285329	-0.464613	-0.346693	-0.494472	-0.540228	-0.459343	250
-0.27256	-0.168842	-0.419795	-0.600135	-0.455871	-0.0426215	-0.00563471	-0.400799	-0.552868	251			-0.238656	-0.27384	-0.363376	-0.259897	-0.457302	-0.323553	-0.507343	-0.546029	-0.454919	251
-0.286958	-0.163641	-0.393057	-0.589016	-0.461607	-0.0655347	-0.0938308	-0.383935	-0.539468	252			-0.225145	-0.262427	-0.346192	-0.24247	-0.407216	-0.319657	-0.503131	-0.55034	-0.46268	252
-0.298666	-0.170444	-0.42334	-0.565963	-0.456066	-0.0972434	-0.225645	-0.406865	-0.517594	253			-0.21522	-0.250053	-0.324927	-0.207045	-0.371951	-0.318859	-0.449698	-0.544791	-0.4648	253
-0.282116	-0.183235	-0.398517	-0.582341	-0.474145	-0.118359	-0.343391	-0.387884	-0.374873	254			-0.20454	-0.251847	-0.321896	-0.190537	-0.344827	-0.313738	-0.440473	-0.532787	-0.454542	254
-0.240333	-0.179843	-0.410727	-0.578766	-0.512971	-0.185705	-0.437714	-0.406822	-0.470692	255			-0.19491	-0.248601	-0.318435	-0.174312	-0.323945	-0.319071	-0.430963	-0.522704	-0.439858	255
-0.222853	-0.178875	-0.408568	-0.607342	-0.471528	-0.210468	-0.445908	-0.439576	-0.359734	256			-0.1877	-0.238016	-0.282207	-0.143291	-0.29317	-0.307928	-0.399393	-0.519646	-0.428839	256
-0.239602	-0.175187	-0.370034	-0.57678	-0.467745	-0.220724	-0.531756	-0.399749	-0.472784	257			-0.157361	-0.217561	-0.282685	-0.151025	-0.278423	-0.328948	-0.415285	-0.512041	-0.431945	257
-0.1913	-0.170821	-0.429399	-0.542521	-0.409483	-0.232138	-0.507239	-0.429936	-0.5153	258			-0.147171	-0.211087	-0.295459	-0.157848	-0.303538	-0.332861	-0.426106	-0.513033	-0.432647	258
-0.169054	-0.147069	-0.454124	-0.514013	-0.381242	-0.228608	-0.479573	-0.3804	-0.552676	259			-0.125048	-0.184623	-0.259917	-0.140861	-0.266265	-0.286735	-0.405131	-0.50146	-0.411579	259
-0.182221	-0.15855	-0.436377	-0.480443	-0.402763	-0.242976	-0.435991	-0.428488	-0.425421	260			-0.133191	-0.186648	-0.234686	-0.099834	-0.192594	-0.251953	-0.334313	-0.49146	-0.413604	260
-0.121697	-0.135569	-0.497783	-0.520774	-0.401307	-0.174253	-0.263463	-0.379912	-0.517868	261			-0.11176	-0.165533	-0.206673	-0.0809713	-0.117924	-0.214278	-0.283527	-0.432839	-0.359627	261
-0.0838743	-0.13502	-0.511161	-0.509605	-0.3823	-0.155878	-0.0299643	-0.258486	-0.570994	262			-0.107256	-0.165255	-0.195947	-0.0637669	-0.109351	-0.230101	-0.30384	-0.45094	-0.374015	262
-0.121472	-0.122846	-0.505928	-0.501482	-0.382543	-0.105468	0.058754	-0.247656	-0.556192	263			-0.120948	-0.158305	-0.15971	-0.0496849	-0.0767831	-0.191935	-0.289072	-0.45449	-0.35282	263
-0.0639532	-0.106029	-0.508649	-0.467164	-0.368728	-0.084508	0.0323664	-0.277055	-0.571491	264			-0.0733412	-0.109772	-0.132153	-0.0192096	-0.0147802	-0.17095	-0.299333	-0.450703	-0.337862	264
0.000206501	-0.0724946	-0.609005	-0.474371	-0.311069	0.00395862	0.0438352	-0.236767	-0.587376	265			-0.0365449	-0.0808004	-0.0888358	0.0165183	0.0262134	-0.15435	-0.289694	-0.428582	-0.317461	265
-0.0184053	-0.107895	-0.656728	-0.438005	-0.238578	0.103278	0.168043	-0.175067	-0.540052	266			-0.0056961	-0.0599736	-0.122921	0.0192914	0.0745213	-0.20417	-0.322614	-0.424301	-0.333924	266
-0.0226804	-0.0962989	-0.670499	-0.442715	-0.24039	0.164113	0.282879	-0.0557487	-0.567542	267			0.0408449	-0.0349882	-0.111526	0.0581	0.103936	-0.200414	-0.295236	-0.402023	-0.322513	267
-0.0521321	-0.113664	-0.688974	-0.405	-0.252845	0.149189	0.277491	-0.0218729	-0.57305	268			0.076729	0.0108045	-0.0353291	0.104455	0.125078	-0.159722	-0.246428	-0.386158	-0.30351	268
0.0393365	-0.0116806	-0.587696	-0.341642	-0.229074	0.137393	0.347079	0.0352604	-0.576311	269			0.105954	0.0563151	0.0460477	0.146264	0.186643	-0.116693	-0.20831	-0.380883	-0.29859	269
0.162243	0.0409302	-0.564869	-0.30093	-0.183538	0.196772	0.350402	0.136541	-0.560887	270			0.172514	0.127676	0.11402	0.178222	0.292773	-0.0512149	-0.147543	-0.333146	-0.248067	270
0.234934	0.0984141	-0.338938	-0.261336	-0.153801	0.228393	0.339434	0.158726	-0.49387	271			0.216239	0.182824	0.166386	0.229722	0.350192	0.0174385	-0.0723965	-0.276718	-0.217046	271
0.316091	0.149282	-0.224006	-0.175293	-0.105881	0.234218	0.366495	0.150131	-0.501443	272			0.248747	0.232528	0.238646	0.286182	0.388529	0.0690964	0.0128543	-0.179415	-0.195714	272
0.30351	0.151374	-0.120873	-0.169973	-0.0765218	0.278323	0.344199	0.245178	-1.22715	273			0.283489	0.283586	0.284636	0.324952	0.430147	0.131153	0.0895498	-0.0492023	-0.10705	273
0.263045	0.153373	-0.00420524	-0.0840792	-0.00828664	0.318713	0.396375	0.204605	-1.198	274			0.302838	0.298519	0.285878	0.350936	0.442206	0.177283	0.162299	0.0444281	-0.0470218	274
0.235997	0.156888	-0.00406593	-0.0776964	-0.0209778	0.3083	0.336845	0.248703	-1.42565	275			0.31579	0.314109	0.300476	0.370403	0.434559	0.17906	0.203158	0.0972548	0.0205229	275
0.246815	0.156726	-0.00176164	-0.0849212	-0.00236209	0.304743	0.353953	0.199326	-1.218	276			0.327551	0.310518	0.317502	0.39641	0.446083	0.199489	0.266265	0.168991	0.051433	276
0.221317	0.165711	0.0839802	0.0287281	0.0479154	0.328683	0.354311	0.204357	-1.15819	277			0.352828	0.32883	0.331346	0.429903	0.46579	0.239417	0.315412	0.272977	0.134805	277
0.212435	0.168685	0.124484	0.11206	0.08152	0.345276	0.427492	0.211881	-1.26171	278			0.356544	0.348561	0.374445	0.413009	0.443999	0.231652	0.365446	0.27854	0.169063	278
0.196488	0.16114	0.125925	0.153116	0.101022	0.358987	0.444622	0.22967	-1.3041	279			0.344725	0.352784	0.365455	0.423248	0.463015	0.257415	0.409808	0.382045	0.175947	279
0.144141	0.155127	0.181731	0.226199	0.0987034	0.387137	0.494347	0.216331	-1.1797	280			0.363239	0.369872	0.39256	0.452495	0.445115	0.294224	0.403683	0.42135	0.263436	280
0.161968	0.142787	0.202763	0.287747	0.144008	0.440637	0.550474	0.230784	-1.26372	281			0.335302	0.35012	0.425891	0.446258	0.46383	0.290218	0.443281	0.438879	0.252794	281
0.147767	0.164505	0.198569	0.306079	0.180341	0.412651	0.55169	0.224534	-1.04521	282			0.331355	0.380589	0.444781	0.458659	0.443889	0.317756	0.434188	0.433359	0.274083	282
0.125339	0.150287	0.213113	0.329202	0.22066	0.392278	0.52278	0.215566	-1.1028	283			0.295655	0.351639	0.462412	0.469996	0.441158	0.314925	0.429356	0.456449	0.256658	283
0.169093	0.167969	0.180064	0.336086	0.237504	0.375327	0.5275	0.218979	-1.1735	284			0.303808	0.344501	0.47706	0.474634	0.415285	0.341193	0.421773	0.460479	0.255707	284
0.165204	0.163738	0.202202	0.344578	0.242192	0.380649	0.507914	0.220332	-1.30029	285			0.246837	0.330222	0.469985	0.504145	0.364765	0.355681	0.426315	0.462543	0.282793	285
0.196188	0.171784	0.186262	0.388745	0.210527	0.401727	0.568007	0.230277	-1.43865	286			0.281947	0.300562	0.464038	0.493165	0.404727	0.322832	0.429734	0.472081	0.265193	286
0.159453	0.137199	0.20563	0.353256	0.155813	0.406894	0.626406	0.236581	-1.36143	287			0.243462	0.323022	0.4852	0.509816	0.412568	0.306865	0.436202	0.471319	0.28961	287
0.241722	0.157621	0.164191	0.343559	0.152583	0.443084	0.662485	0.25907	-1.33281	288			0.258144	0.34186	0.477411	0.514315	0.402901	0.355836	0.427343	0.470612	0.266884	288
0.245281	0.156405	0.162858	0.343441	0.141949	0.420829	0.646652	0.245618	-1.20272	289			0.265477	0.322383	0.500204	0.511199	0.384043	0.297623	0.443239	0.473527	0.267505	289
0.234513	0.181283	0.155166	0.245471	0.12761	0.39373	0.586823	0.246687	-1.16889	290			0.265493	0.322006	0.502674	0.502483	0.379655	0.283758	0.454992	0.522054	0.313853	290
0.293422	0.192133	0.151459	0.283268	0.143371	0.413002	0.577458	0.251019	-1.25704	291			0.293517	0.306322	0.449723	0.508331	0.411815	0.320791	0.459326	0.517257	0.369279	291
0.295175	0.196714	0.172537	0.326969	0.191767	0.418498	0.620344	0.233716	-1.24265	292			0.296423	0.353325	0.458441	0.50589	0.418012	0.34388	0.447931	0.519188	0.374356	292
0.278861	0.210627	0.215328	0.385144	0.306184	0.44425	0.650346	0.216416	-1.19476	293			0.304455	0.351426	0.443932	0.522292	0.414579	0.344966	0.43426	0.511295	0.378985	293
0.252636	0.18116	0.210184	0.417984	0.244648	0.434964	0.618759	0.233755	-1.28382	294			0.272585	0.355625	0.477685	0.503745	0.432584	0.308657	0.460741	0.509705	0.351294	294
0.20925	0.180805	0.23783	0.449263	0.291931	0.452669	0.641512	0.24028	-1.19975	295			0.306826	0.325682	0.452921	0.503535	0.442596	0.304548	0.465539	0.536093	0.383056	295
0.196579	0.172412	0.245348	0.512966	0.33969	0.447572	0.719871	0.243883	-1.2861	296			0.281691	0.329517	0.449026	0.494857	0.434358	0.329513	0.464362	0.507609	0.368261	296
0.217926	0.158967	0.224833	0.522439	0.389403	0.425438	0.706511	0.246873	-1.16669	297			0.274946	0.328192	0.475717	0.519444	0.396156	0.349591	0.446675	0.515817	0.311304	297
0.191143	0.153986	0.247709	0.542103	0.379433	0.440825	0.665394	0.242857	-1.2803	298			0.31842	0.2878	0.433074	0.506044	0.420222	0.323318	0.466571	0.474289	0.310809	298
0.23077	0.163761	0.231953	0.519804	0.376308	0.434386	0.696967	0.236778	-1.17644	299			0.29843	0.34801	0.462399	0.513523	0.434496	0.304211	0.465274	0.50366	0.288839	299
0.229002	0.181913	0.243883	0.531878	0.394135	0.399842	0.638439	0.303526	-0.600201	300			0.297773	0.347936	0.462279	0.515234	0.435399	0.299943	0.465881	0.496688	0.287677	300
0.249585	0.199092	0.232174	0.553823	0.402861	0.365253	0.635348	0.276998	-1.24941	301			0.295209	0.349204	0.45686	0.515862	0.438755	0.299311	0.466101	0.496592	0.287659	301
0.193792	0.176048	0.26496	0.508434	0.403333	0.354987	0.52667	0.348276	-0.069919	302			0.278521	0.358413	0.472391	0.5347	0.418639	0.288026	0.457837	0.511631	0.282761	302
0.242521	0.172807	0.239172	0.592794	0.44092	0.292577	0.54897	0.391604	-0.29943	303			0.255728	0.326694	0.453587	0.54353	0.418184	0.305518	0.454785	0.509056	0.30535	303
0.25279	0.185888	0.248168	0.537139	0.421854	0.288991	0.482118	0.369563	-0.298726	304			0.253944	0.328166	0.454313	0.543413	0.401418	0.316095	0.45411	0.484919	0.297493	304
0.275697	0.171647	0.235241	0.607364	0.474641	0.193934	0.48911	0.339839	-0.459867	305			0.296221	0.350492	0.453228	0.538268	0.436823	0.325144	0.431322	0.49081	0.29791	305
0.266302	0.164639	0.253803	0.591205	0.461045	0.201147	0.298623	0.3484	-0.295729	306			0.248201	0.341076	0.462012	0.519522	0.434241	0.328413	0.456823	0.477958	0.293735	306
0.272826	0.158834	0.234078	0.612354	0.4655	0.189644	0.112599	0.387532	0.377006	307			0.271991	0.332199	0.479688	0.504481	0.405743	0.341487	0.453431	0.488857	0.271704	307
0.292439	0.177944	0.242628	0.598782	0.436888	0.28053	0.396785	0.337367	-0.0706886	308			0.321694	0.331174	0.430489	0.530892	0.416846	0.328885	0.435726	0.472472	0.299846	308
0.288888	0.176724	0.239787	0.591935	0.455412	0.204435	0.121957	0.308885	0.623427	309			0.323373	0.315312	0.425727	0.529201	0.423336	0.324206	0.436577	0.512379	0.308581	309
0.293042	0.191306	0.247765	0.618209	0.43759	0.179229	0.154668	0.347745	0.569494	310			0.299196	0.325673	0.432923	0.524776	0.429551	0.321703	0.430785	0.501488	0.300683	310
0.306394	0.160737	0.225926	0.627867	0.437441	0.226034	0.296958	0.370343	0.541315	311			0.288117	0.330061	0.439114	0.513628	0.430519	0.323753	0.452686	0.483368	0.301176	311
0.329826	0.166428	0.234985	0.6535	0.453024	0.186532	0.316426	0.305613	0.595652	312			0.275436	0.319729	0.429933	0.549335	0.391848	0.339582	0.443663	0.465988	0.269868	312
0.258423	0.136377	0.255439	0.632733	0.459204	0.20937	0.25442	0.35229	0.579542	313			0.292954	0.302532	0.477249	0.529413	0.378606	0.286039	0.45355	0.465113	0.272557	313
0.279668	0.106595	0.233419	0.615464	0.481008	0.256429	0.305311	0.316298	0.589677	314			0.243072	0.343193	0.468688	0.550308	0.347251	0.312094	0.446874	0.469352	0.248222	314
0.269969	0.107434	0.232893	0.654089	0.470221	0.237532	0.299475	0.307023	0.645081	315			0.219687	0.34235	0.462772	0.557949	0.336231	0.306144	0.452632	0.458115	0.244662	315
0.253942	0.104691	0.248938	0.632646	0.48204	0.156091	0.23362	0.318374	0.535906	316			0.269495	0.322641	0.455396	0.526305	0.358899	0.29724	0.454169	0.458723	0.242617	316
0.255519	0.110472	0.244414	0.674845	0.459283	0.19628	0.0268987	0.364538	0.50786	317			0.26519	0.32891	0.465883	0.507446	0.360023	0.304505	0.461693	0.444133	0.259212	317
0.204986	0.111852	0.265863	0.58729	0.468588	0.160797	-0.0310497	0.394992	0.536527	318			0.263107	0.333209	0.505897	0.511735	0.351913	0.291161	0.465645	0.437164	0.259465	318
0.21922	0.115179	0.27141	0.530909	0.441483	0.128655	-0.0782114	0.48536	0.470641	319			0.257181	0.276977	0.474071	0.528849	0.316738	0.307131	0.454798	0.447417	0.226956	319
0.150965	0.0853972	0.284093	0.512627	0.443554	0.121899	-0.170428	0.488571	0.53506	320			0.305591	0.252741	0.425922	0.520419	0.318443	0.254603	0.483533	0.454039	0.235722	320
0.187203	0.0816566	0.29436	0.44579	0.458131	0.0521134	-0.127859	0.482405	0.524088	321			0.274288	0.2258	0.383063	0.538575	0.382332	0.295101	0.465567	0.474805	0.233198	321
0.0862553	0.0424441	0.310476	0.463945	0.438352	0.079699	-0.0879837	0.523122	0.523408	322			0.232781	0.320656	0.433797	0.485597	0.361523	0.337283	0.45923	0.487665	0.233432	322
0.0959031	0.0516084	0.309624	0.473385	0.438854	0.0949449	-0.0645763	0.448932	0.492599	323			0.243887	0.331654	0.43119	0.48594	0.361881	0.336474	0.456589	0.487812	0.255166	323
0.0743362	0.0669632	0.351615	0.463616	0.437969	0.119287	-0.121238	0.498087	0.52785	324			0.220662	0.338868	0.451274	0.490748	0.392135	0.325501	0.458521	0.468643	0.241375	324
0.0702569	0.0407297	0.362618	0.476935	0.438631	0.0530052	-0.0436949	0.501145	0.439214	325			0.19267	0.324354	0.452114	0.490215	0.392887	0.336166	0.456819	0.460374	0.241959	325
0.0958781	0.0172371	0.331463	0.507328	0.461721	0.0304509	-0.0480427	0.417383	0.490121	326			0.198735	0.358687	0.456679	0.499414	0.385111	0.337931	0.453677	0.481228	0.252774	326
0.0760215	0.0126877	0.351696	0.526603	0.425843	0.140447	0.114134	0.31586	0.603464	327			0.250051	0.33016	0.479546	0.48661	0.386794	0.304825	0.454924	0.53142	0.269297	327
0.0690864	0.0452528	0.378632	0.566292	0.405146	0.264837	0.199709	0.283343	0.558778	328			0.246862	0.331057	0.488474	0.47685	0.378426	0.325977	0.439134	0.547352	0.27526	328
0.075476	0.043577	0.371479	0.502342	0.430302	0.238164	0.265765	0.305453	0.537419	329			0.243499	0.355538	0.484429	0.497146	0.354213	0.314621	0.446708	0.530381	0.305263	329
0.0750125	0.0576238	0.33931	0.526065	0.435685	0.239917	0.40073	0.280122	0.515651	330			0.249089	0.31294	0.476309	0.476468	0.408814	0.316045	0.453893	0.522906	0.321706	330
0.136508	0.103293	0.321416	0.531466	0.416539	0.33744	0.262862	0.250722	0.561473	331			0.248767	0.310018	0.485133	0.499175	0.355466	0.255118	0.46955	0.530374	0.307819	331
0.141109	0.0744085	0.310588	0.547108	0.434597	0.282795	0.423446	0.205254	0.599619	332			0.24544	0.309898	0.459701	0.512746	0.390925	0.319165	0.454077	0.528803	0.332874	332
0.177933	0.0938561	0.300019	0.588657	0.430377	0.281452	0.417039	0.207472	0.594551	333			0.251379	0.317013	0.462409	0.51205	0.35516	0.30886	0.469417	0.520029	0.367377	333
0.156218	0.0887183	0.297054	0.520377	0.46401	0.233901	0.337874	0.312883	0.636041	334			0.252192	0.317698	0.458258	0.509492	0.391017	0.299511	0.463982	0.495401	0.367854	334
0.131457	0.109453	0.28158	0.572175	0.461371	0.272958	0.352744	0.316555	0.637078	335			0.252789	0.314949	0.464195	0.516071	0.396209	0.284136	0.45425	0.533584	0.361257	335
0.155193	0.104746	0.286335	0.557856	0.480114	0.25201	0.477034	0.318326	0.562047	336			0.246225	0.288389	0.472901	0.52591	0.380601	0.266329	0.478978	0.529102	0.356204	336
0.196693	0.112122	0.270312	0.560172	0.460489	0.221724	0.292559	0.335335	0.582631	337			0.25579	0.316966	0.449791	0.51026	0.44431	0.296057	0.458242	0.543635	0.363045	337
0.191394	0.112097	0.26547	0.559537	0.464581	0.22564	0.294157	0.325031	0.555213	338			0.27507	0.304189	0.451813	0.52069	0.441915	0.295903	0.444013	0.548128	0.35772	338
0.135556	0.132825	0.299519	0.517198	0.425472	0.230087	0.132575	0.361606	0.568646	339			0.256143	0.313457	0.459734	0.546044	0.351015	0.278044	0.480041	0.532854	0.339081	339
0.127996	0.133607	0.351426	0.45004	0.403045	0.212451	0.264197	0.318176	0.609268	340			0.230665	0.262686	0.464221	0.517797	0.394688	0.265093	0.490208	0.548955	0.337581	340
0.105682	0.12594	0.318643	0.521141	0.405984	0.286709	0.264005	0.354404	0.486204	341			0.252174	0.253427	0.437956	0.513693	0.397934	0.263542	0.486276	0.543315	0.352632	341
0.125895	0.0988303	0.298438	0.51185	0.414594	0.293854	0.468889	0.322419	0.610948	342			0.24039	0.296197	0.474249	0.49865	0.372544	0.269712	0.49178	0.539044	0.337855	342
0.157582	0.135649	0.319065	0.486152	0.379509	0.298025	0.440198	0.293986	0.601437	343			0.268984	0.296567	0.438806	0.524132	0.370797	0.270581	0.48263	0.545276	0.337945	343
0.0891852	0.113295	0.348063	0.461198	0.404991	0.227564	0.308921	0.319176	0.561129	344			0.300116	0.262946	0.40065	0.50373	0.387032	0.300954	0.498665	0.557438	0.355603	344
0.133878	0.138321	0.316562	0.421693	0.416288	0.244928	0.337628	0.341565	0.581786	345			0.273079	0.304478	0.42898	0.513849	0.362392	0.310115	0.493535	0.558725	0.34042	345
0.141775	0.136247	0.307505	0.384532	0.439911	0.313562	0.603998	0.355387	0.535879	346			0.249573	0.295479	0.463404	0.53839	0.297983	0.261128	0.511823	0.5575	0.33606	346
0.142954	0.135803	0.321688	0.438971	0.470437	0.320011	0.716603	0.306845	0.59852	347			0.251216	0.292779	0.468351	0.4935	0.355384	0.311321	0.480147	0.540905	0.355147	347
0.146257	0.108596	0.334617	0.524349	0.447916	0.291218	0.639853	0.252076	0.617197	348			0.275862	0.263131	0.440123	0.476277	0.368079	0.307326	0.478517	0.555064	0.354283	348
0.122538	0.0897702	0.328734	0.541342	0.460874	0.270897	0.464323	0.268191	0.63298	349			0.302366	0.22209	0.404892	0.49066	0.369678	0.306321	0.478383	0.555913	0.355922	349
0.104612	0.0774479	0.33787	0.550157	0.475492	0.262715	0.446326	0.338951	0.599283	350			0.301548	0.234996	0.402062	0.52208	0.304538	0.262873	0.480382	0.577642	0.340938	350
0.0282959	0.0576707	0.392988	0.567794	0.467109	0.294273	0.289664	0.370473	0.532545	351			0.296242	0.227555	0.4006	0.504871	0.345638	0.269276	0.463918	0.528068	0.361709	351
0.0504208	0.0288777	0.402881	0.567047	0.431031	0.32252	0.293589	0.240156	0.602294	352			0.308798	0.228563	0.357133	0.465915	0.360955	0.313801	0.468492	0.532091	0.359374	352
0.0724998	0.0224949	0.362245	0.537253	0.472785	0.257118	0.209137	0.298398	0.577229	353			0.242968	0.220497	0.414114	0.466369	0.361669	0.33609	0.505552	0.529834	0.229677	353
0.0793432	0.0602124	0.383377	0.501591	0.448524	0.14825	-0.0215192	0.367731	0.548193	354			0.282364	0.241815	0.386954	0.481924	0.399932	0.329378	0.511701	0.537589	0.256222	354
0.0249687	0.0232609	0.381012	0.48514	0.475923	0.0367088	-0.120532	0.41146	0.370564	355			0.285339	0.26664	0.382096	0.494766	0.403033	0.328567	0.519431	0.537567	0.225414	355
0.0292359	-0.0244512	0.35592	0.514436	0.467064	0.0486346	-0.181859	0.446957	0.510417	356			0.31774	0.234431	0.346581	0.494601	0.401161	0.315629	0.503364	0.534913	0.219263	356
0.0600249	-0.0488952	0.360078	0.486777	0.427394	0.136643	-0.0437321	0.336566	0.48063	357			0.325503	0.22842	0.333022	0.491911	0.398485	0.307169	0.500734	0.537305	0.211195	357
0.0785814	-0.0278757	0.363893	0.509026	0.442507	-0.226515	-0.286834	0.452857	0.48608	358			0.326735	0.204299	0.337406	0.487683	0.399197	0.322909	0.499812	0.542673	0.169738	358
-0.04732	-0.0501128	0.427235	0.497487	0.379175	-0.156006	-0.279905	0.255914	0.521882	359			0.366081	0.164785	0.280603	0.476862	0.404834	0.277301	0.560569	0.516185	0.256214	359
-0.161701	-0.0818958	0.43952	0.450584	0.37079	-0.0948433	-0.348429	0.20108	0.517891	360			0.25118	0.157748	0.335986	0.463519	0.414419	0.279079	0.550582	0.522412	0.242257	360
-0.14248	-0.0910816	0.456592	0.490658	0.371152	-0.0638872	-0.25542	0.135301	0.454249	361			0.341767	0.150899	0.290804	0.438893	0.41071	0.274107	0.560106	0.521507	0.23071	361
-0.203238	-0.145363	0.424802	0.445173	0.327874	-0.1123	-0.289033	0.104784	0.480895	362			0.289693	0.209776	0.350752	0.414964	0.403897	0.300976	0.542596	0.531652	0.197177	362
-0.261026	-0.18761	0.423494	0.481127	0.325597	-0.269393	-0.358795	0.0806079	0.438733	363			0.223715	0.210506	0.390495	0.412506	0.412696	0.295815	0.535399	0.532428	0.189676	363
-0.39668	-0.168976	0.448039	0.404298	0.251904	-0.142913	-0.284859	0.0806787	0.470013	364			0.301042	0.167533	0.336512	0.454146	0.333911	0.253662	0.558052	0.535203	0.171185	364
-0.0632787	-0.127939	0.398987	0.351137	0.190444	-0.192698	-0.335598	0.0890147	0.425106	365			0.144428	0.178072	0.400882	0.35919	0.337123	0.3027	0.557675	0.528235	0.149765	365
-0.0905561	-0.160514	0.41424	0.370132	0.14287	-0.318673	-0.475119	0.117276	0.496173	366			0.234894	0.10745	0.341636	0.401152	0.30478	0.299425	0.542911	0.54727	0.208156	366
-0.0381602	-0.14065	0.404695	0.282675	0.0773035	-0.244217	-0.532085	0.0639005	0.612616	367			0.233192	0.101708	0.348412	0.397965	0.300626	0.291884	0.548637	0.528848	0.204095	367
0.0466357	-0.157623	0.435067	0.235655	0.101438	-0.240898	-0.50726	0.000413605	0.464283	368			0.234405	0.107156	0.353422	0.363531	0.290302	0.288388	0.54623	0.538556	0.204821	368
0.0917521	-0.176802	0.367088	0.178966	0.0183068	-0.313944	-0.585316	-0.0388215	0.628456	369			0.290961	0.0542036	0.280502	0.384922	0.334299	0.291741	0.492163	0.520744	0.169274	369
0.109372	-0.211654	0.406489	0.183545	-0.00993261	-0.279065	-0.582924	-0.113746	0.677468	370			0.242606	0.144815	0.330585	0.368732	0.300774	0.241306	0.510939	0.538378	0.165012	370
0.0299257	-0.199935	0.378405	0.128678	0.0999604	-0.242332	-0.590198	-0.0984114	0.697544	371			0.302484	0.0722612	0.26804	0.365378	0.38786	0.282009	0.493793	0.521323	0.169043	371
0.143348	-0.218847	0.328174	0.185988	0.00411989	-0.303092	-0.597651	-0.0974175	0.651727	372			0.241206	0.129537	0.261475	0.36861	0.334757	0.309569	0.498716	0.56246	0.175901	372
0.0973847	-0.237708	0.287853	0.141895	0.0147478	-0.323934	-0.633996	-0.20112	0.861627	373			0.190267	0.122919	0.273388	0.357858	0.366949	0.308718	0.502865	0.57341	0.187411	373
0.103195	-0.229232	0.303897	-0.00576931	0.0130121	-0.271287	-0.593588	-0.293252	0.189371	374			0.266756	0.0432217	0.182721	0.421039	0.23812	0.261909	0.522542	0.583577	0.170868	374
0.140652	-0.236017	0.192193	0.0135914	-0.0884621	-0.267178	-0.594862	-0.331157	-0.0295396	375			0.238546	0.0411654	0.189228	0.412181	0.243658	0.260861	0.522331	0.57645	0.171573	375
0.0460442	-0.236285	0.190904	-0.0352481	-0.0545533	-0.193827	-0.589903	-0.429827	-0.509896	376			0.242191	0.0424349	0.186286	0.412269	0.245924	0.251869	0.526293	0.562033	0.163365	376
0.00352359	-0.200056	0.0868077	-0.11057	-0.131718	-0.242183	-0.543509	-0.459772	-0.441885	377			0.282201	0.0385614	0.164107	0.410545	0.302804	0.237864	0.483045	0.556934	0.175438	377
0.0446171	-0.237901	0.0105882	-0.0991876	-0.186087	-0.228749	-0.533353	-0.460853	-0.398468	378			0.128793	0.0876357	0.206156	0.332348	0.344398	0.235452	0.481281	0.557596	0.174886	378
-0.0376691	-0.251777	-0.00257223	-0.103648	-0.191886	-0.227479	-0.573218	-0.467368	-0.397544	379			0.113979	0.0635849	0.209059	0.340131	0.209065	0.265419	0.496299	0.594135	0.171224	379
-0.0021874	-0.254711	-0.0248392	-0.0983179	-0.189557	-0.222973	-0.573796	-0.471534	-0.470952	380			0.131508	0.0581017	0.21213	0.313526	0.165648	0.276114	0.491481	0.590113	0.17788	380
-0.0657044	-0.200085	-0.0112291	-0.124516	-0.196374	-0.288177	-0.581358	-0.434986	-0.479261	381			0.208067	0.0490365	0.118667	0.320606	0.179159	0.224416	0.506611	0.57727	0.167005	381
-0.108452	-0.234904	0.0356729	-0.310042	-0.283288	-0.269912	-0.629514	-0.435616	-0.560328	382			0.164253	0.058388	0.0758405	0.306187	0.204	0.193594	0.531275	0.587689	0.166787	382
-0.0656524	-0.246664	-0.0835083	-0.407806	-0.402779	-0.24824	-0.627162	-0.41198	-0.644004	383			0.16726	0.0503637	0.106465	0.260767	0.239312	0.297178	0.48769	0.558194	0.134205	383
-0.0664497	-0.201957	-0.124119	-0.47628	-0.445003	-0.277877	-0.629685	-0.430202	-0.60812	384			0.195392	0.0214508	0.0534584	0.245943	0.174856	0.212345	0.506456	0.566472	0.149867	384
-0.119113	-0.228282	-0.101395	-0.665131	-0.3824	-0.302923	-0.640184	-0.417195	-0.461611	385			0.214799	0.0215442	0.00235117	0.217962	0.180337	0.216368	0.494119	0.560156	0.141468	385
-0.10425	-0.168814	-0.129033	-0.6114	-0.339757	-0.304463	-0.65061	-0.438908	-0.431749	386			0.213166	0.00203224	-0.01883	0.210971	0.164054	0.213793	0.487624	0.555276	0.124146	386
-0.103699	-0.201052	-0.165129	-0.707724	-0.442832	-0.250983	-0.653232	-0.414701	-0.530359	387			0.208102	0.0245385	-0.0064786	0.208998	0.121233	0.212325	0.486015	0.562231	0.118867	387
-0.166683	-0.176552	-0.169602	-0.63416	-0.418489	-0.267214	-0.63236	-0.386811	-0.575538	388			0.208289	0.0603542	0.00717455	0.198	0.151335	0.215931	0.47634	0.562163	0.121048	388
-0.170509	-0.176908	-0.119771	-0.665363	-0.432664	-0.270063	-0.57598	-0.378937	-0.633775	389			0.195217	0.0733974	0.0538056	0.202839	0.186673	0.220946	0.48807	0.552389	0.104604	389
-0.207582	-0.19059	-0.185106	-0.667999	-0.428174	-0.232368	-0.564258	-0.37484	-0.709981	390			0.193311	0.0770965	0.0521924	0.19412	0.200934	0.218003	0.493094	0.546219	0.107183	390
-0.204779	-0.195445	-0.145006	-0.733833	-0.451757	-0.219036	-0.528432	-0.399452	-0.569387	391			0.197523	0.0766223	0.0339145	0.184034	0.191574	0.207431	0.494836	0.543325	0.0963506	391
-0.20085	-0.191049	-0.170805	-0.700603	-0.438452	-0.213842	-0.37754	-0.379792	-0.515238	392			0.205888	0.064102	-0.0108785	0.18184	0.175685	0.186248	0.489913	0.543963	0.0950375	392
-0.213281	-0.169769	-0.16605	-0.728115	-0.471345	-0.104724	-0.141626	-0.381417	-0.50397	393			0.203159	0.0426901	-0.0356461	0.176473	0.1528	0.175607	0.491708	0.555332	0.0999308	393
-0.186148	-0.188331	-0.198799	-0.770137	-0.448747	-0.0774432	-0.124667	-0.357171	-0.537453	394			0.185091	0.0367519	-0.0787922	0.114057	0.163009	0.168797	0.487636	0.556333	0.104731	394
-0.201679	-0.18106	-0.239393	-0.725212	-0.42786	-0.0299249	-0.0193145	-0.340247	-0.560944	395			0.122584	0.0263403	-0.115963	0.0439629	0.157905	0.1687	0.483844	0.565326	0.105906	395
-0.185581	-0.181417	-0.224283	-0.758951	-0.434181	-0.0798819	-0.174169	-0.378106	-0.517791	396			0.119116	0.0421957	-0.144608	0.00070445	0.138713	0.13422	0.472754	0.561878	0.10061	396
-0.185206	-0.179359	-0.217466	-0.757474	-0.45566	-0.150306	-0.254546	-0.399489	-0.582542	397			0.113207	0.0717099	-0.170279	-0.0436886	0.120814	0.108342	0.457384	0.571482	0.103107	397
-0.230453	-0.186709	-0.207122	-0.745387	-0.484076	-0.167516	-0.376396	-0.381266	-0.588354	398			0.0811213	0.100121	-0.149144	-0.0703454	0.167432	0.16263	0.462375	0.555139	0.056901	398
-0.214356	-0.173126	-0.217662	-0.749564	-0.527111	-0.189397	-0.370735	-0.429557	-0.58516	399			0.0676185	0.0947314	-0.160188	-0.0732018	0.119441	0.170372	0.460516	0.558456	0.052423	399
-0.231584	-0.177049	-0.232952	-0.717909	-0.523558	-0.162287	-0.340344	-0.435555	-0.591439	400			0.0651744	0.0673626	-0.205812	-0.102208	0.0888848	0.170433	0.449077	0.546884	0.0425845	400
-0.217738	-0.16506	-0.245718	-0.637333	-0.530977	-0.135366	-0.373145	-0.465326	-0.476141	401			0.0714241	0.0498539	-0.27078	-0.212304	0.0312205	0.164432	0.42693	0.540707	0.00610355	401
-0.25199	-0.178587	-0.215119	-0.71826	-0.490717	-0.209147	-0.401834	-0.456808	-0.45856	402			-0.0745193	-0.017461	-0.279091	-0.236746	0.0252663	0.155722	0.416032	0.540093	0.0127446	402
-0.195467	-0.162811	-0.224378	-0.749919	-0.519739	-0.218855	-0.430763	-0.417654	-0.598077	403			-0.114065	-0.0543658	-0.279111	-0.27727	-0.0345817	0.147571	0.388124	0.556245	0.0195471	403
-0.21294	-0.173985	-0.230798	-0.690049	-0.515228	-0.258777	-0.471005	-0.427253	-0.608318	404			-0.123793	-0.0858532	-0.296921	-0.303266	-0.0397798	0.140696	0.360958	0.549816	0.00802172	404
-0.229575	-0.174811	-0.234869	-0.718898	-0.57011	-0.27822	-0.503622	-0.439657	-0.574413	405			-0.0883863	-0.0704132	-0.335113	-0.286652	-0.0012275	0.0862044	0.355937	0.549287	0.0103429	405
-0.244003	-0.181316	-0.243164	-0.652598	-0.571997	-0.320954	-0.537221	-0.442273	-0.590585	406			-0.0409018	-0.0172211	-0.358964	-0.265696	0.0837922	0.0429644	0.346832	0.553056	0.0138699	406
-0.185601	-0.170643	-0.268236	-0.659079	-0.502437	-0.299638	-0.533746	-0.450698	-0.573142	407			-0.0199671	-0.02184	-0.382458	-0.276593	0.108527	0.0118192	0.325073	0.561994	0.0300946	407
-0.186853	-0.182748	-0.227621	-0.68424	-0.550279	-0.29504	-0.543868	-0.430683	-0.583854	408			-0.03511	-0.0386944	-0.395672	-0.29704	0.0892329	-0.0046666	0.329524	0.58518	0.0567388	408
-0.227878	-0.197915	-0.230671	-0.656667	-0.548555	-0.282895	-0.50667	-0.436177	-0.690123	409			-0.0009992	-0.0974946	-0.409597	-0.286032	0.0173211	0.00715185	0.335786	0.555774	-0.0128835	409
-0.227686	-0.192889	-0.238279	-0.642691	-0.520263	-0.286956	-0.532461	-0.407301	-0.640656	410			-0.0618128	-0.0989267	-0.396152	-0.355711	-0.0508705	0.00355301	0.297123	0.522964	-0.0323135	410
-0.227109	-0.182737	-0.279559	-0.617034	-0.499531	-0.330497	-0.537018	-0.418491	-0.683846	411			-0.0381777	-0.063872	-0.374431	-0.379524	-0.177869	0.0351725	0.263265	0.456758	-0.0816703	411
-0.24284	-0.182365	-0.280322	-0.622463	-0.45834	-0.352055	-0.629212	-0.422869	-0.557759	412			-0.0757976	-0.124748	-0.394334	-0.382893	-0.140965	0.0266477	0.294901	0.470988	-0.0526949	412
-0.225451	-0.190673	-0.274862	-0.578166	-0.420917	-0.349803	-0.552948	-0.446844	-0.594486	413			-0.0865765	-0.132628	-0.388647	-0.393614	-0.162647	0.0122481	0.278018	0.444196	-0.063023	413
-0.252639	-0.208806	-0.273082	-0.542014	-0.338077	-0.345348	-0.619689	-0.436924	-0.5918	414			-0.102593	-0.100294	-0.377232	-0.417472	-0.175144	0.00216026	0.242946	0.42326	-0.0791756	414
-0.246994	-0.203201	-0.27056	-0.57341	-0.345459	-0.357274	-0.61845	-0.441809	-0.626694	415			-0.0891128	-0.119451	-0.407139	-0.416542	-0.199604	-0.0161699	0.212382	0.396962	-0.107361	415
-0.253	-0.207946	-0.219514	-0.596484	-0.430499	-0.342762	-0.590999	-0.411655	-0.585452	416			0.00228858	-0.147986	-0.537707	-0.404369	-0.287472	-0.0345332	0.265934	0.431588	-0.093672	416
-0.306797	-0.182578	-0.232733	-0.599942	-0.468945	-0.358714	-0.582045	-0.403437	-0.612763	417			0.0621288	-0.151047	-0.511582	-0.41585	-0.270506	-0.0603715	0.164339	0.396746	-0.0836678	417
-0.306585	-0.18142	-0.227593	-0.640261	-0.391865	-0.336743	-0.575304	-0.392342	-0.572187	418			0.0220157	-0.109567	-0.529171	-0.413179	-0.316866	-0.0457152	0.174943	0.371432	-0.154324	418
-0.375656	-0.209227	-0.187471	-0.562415	-0.474404	-0.329964	-0.467945	-0.401326	-0.672413	419			0.0710117	-0.101564	-0.542798	-0.319374	-0.20098	-0.123274	0.225423	0.549995	-0.0487959	419
-0.412046	-0.224347	-0.171161	-0.580972	-0.458124	-0.321709	-0.502962	-0.373244	-0.665229	420			0.103564	-0.0921234	-0.528473	-0.402272	-0.209837	-0.111653	0.117119	0.539527	-0.0520198	420
-0.344481	-0.21881	-0.214157	-0.553189	-0.446828	-0.293475	-0.39745	-0.362371	-0.687159	421			0.0950638	-0.0914277	-0.529194	-0.417674	-0.210426	-0.110596	0.112305	0.502666	-0.0978491	421
-0.361019	-0.236423	-0.195638	-0.603622	-0.513434	-0.302293	-0.367438	-0.390861	-0.623305	422			0.0956265	-0.0916756	-0.531984	-0.415841	-0.209245	-0.110294	0.089525	0.519737	-0.0966838	422
-0.315763	-0.207156	-0.218043	-0.633245	-0.496002	-0.263534	-0.261807	-0.383035	-0.569756	423			-0.0966641	-0.122111	-0.495575	-0.350574	-0.330577	-0.177727	0.169533	0.490279	-0.0970421	423
-0.341139	-0.212047	-0.200829	-0.666337	-0.483734	-0.212106	-0.125617	-0.362651	-0.59278	424			-0.081226	-0.20686	-0.503856	-0.417683	-0.310472	-0.109739	0.108911	0.556404	-0.0656444	424
-0.35002	-0.20417	-0.240504	-0.726806	-0.445616	-0.1287	-0.124919	-0.325186	-0.600208	425			-0.0623562	-0.210679	-0.51909	-0.407731	-0.304305	-0.1372	0.11754	0.5727	-0.0840144	425
-0.323237	-0.211457	-0.272729	-0.742799	-0.425953	-0.126318	-0.151903	-0.316903	-0.541363	426			-0.107823	-0.21895	-0.483456	-0.444062	-0.312544	-0.167948	0.0379793	0.6357	-0.0577093	426
-0.246354	-0.179135	-0.288052	-0.808287	-0.428241	-0.0967164	0.0615848	-0.250808	-0.563183	427			-0.0126753	-0.188174	-0.551992	-0.448356	-0.316789	-0.176463	0.0212498	0.618805	-0.0532458	427
-0.291795	-0.197534	-0.28903	-0.804047	-0.406718	0.0147609	0.184834	-0.251404	-0.565499	428			-0.0730928	-0.180885	-0.554025	-0.479013	-0.305677	-0.206558	-0.0499765	0.652141	-0.0531216	428
-0.262795	-0.185795	-0.299342	-0.777134	-0.449954	0.0354238	0.227931	-0.290528	-0.460636	429			-0.0192876	-0.175332	-0.552463	-0.474367	-0.329763	-0.205196	-0.0473212	0.697917	0.0108467	429
-0.290376	-0.197096	-0.311831	-0.75676	-0.416809	0.124011	0.333563	0.142186	-0.722805	430			-0.14438	-0.127497	-0.491416	-0.46061	-0.337338	-0.21596	-0.0064763	0.672808	0.0107618	430
-0.276903	-0.172096	-0.307974	-0.750261	-0.39948	0.141911	0.356246	0.226878	-0.724029	431			-0.0344851	-0.107934	-0.530554	-0.515195	-0.330681	-0.206461	-0.0301712	0.6967	-0.0596084	431
-0.264107	-0.167478	-0.303415	-0.724614	-0.417482	0.120714	0.398018	0.258158	-0.394446	432			-0.107313	-0.141457	-0.47274	-0.479047	-0.373205	-0.190626	-0.020738	0.700559	-0.0607851	432
-0.256954	-0.169742	-0.353255	-0.688925	-0.399046	0.186503	0.447397	0.305754	-0.117505	433			-0.103856	-0.150362	-0.458236	-0.484349	-0.35945	-0.251879	-0.138695	0.667798	-0.0012862	433
-0.255825	-0.16228	-0.40422	-0.640641	-0.410247	0.238499	0.465084	0.347202	0.249733	434			-0.0722598	-0.0988696	-0.466389	-0.47365	-0.400641	-0.268388	-0.172241	0.697338	-0.0434568	434
-0.236412	-0.188516	-0.420575	-0.6116	-0.372236	0.256184	0.479453	0.360061	0.286638	435			-0.0689872	-0.0853366	-0.471129	-0.474705	-0.392777	-0.226673	-0.15508	0.6637	-0.081557	435
-0.194494	-0.176271	-0.429944	-0.590731	-0.382599	0.286444	0.486912	0.366426	0.310274	436			-0.0759065	-0.0942195	-0.47256	-0.483213	-0.417733	-0.207786	-0.155407	0.683626	-0.0586804	436
-0.197649	-0.192439	-0.421128	-0.564983	-0.392359	0.287394	0.537735	0.388882	0.389695	437			-0.107113	-0.107655	-0.463258	-0.488873	-0.476918	-0.188829	-0.123423	0.662265	-0.0558766	437
-0.194328	-0.175773	-0.445374	-0.531042	-0.34854	0.274262	0.546597	0.373714	0.45652	438			-0.116409	-0.107755	-0.463182	-0.498105	-0.483216	-0.173737	-0.122476	0.647191	-0.0471725	438
-0.183401	-0.16818	-0.469645	-0.522787	-0.33283	0.285919	0.547664	0.358054	0.494515	439			-0.124328	-0.106921	-0.46399	-0.505813	-0.469293	-0.1559	-0.13107	0.702562	0.00658332	439
-0.200497	-0.140601	-0.457307	-0.51524	-0.393982	0.283378	0.568857	0.363983	0.396009	440			-0.121335	-0.105806	-0.463434	-0.505577	-0.508417	-0.152894	-0.141981	0.649253	-0.0255579	440
-0.244056	-0.161629	-0.43563	-0.518631	-0.344738	0.271473	0.530391	0.308039	0.430292	441			-0.155527	-0.114375	-0.444911	-0.502129	-0.526819	-0.150903	-0.131801	0.66217	0.00913081	441
-0.202419	-0.150268	-0.458783	-0.49171	-0.348762	0.2871	0.551573	0.303381	0.415116	442			-0.14518	-0.149027	-0.446213	-0.512004	-0.537469	-0.140423	-0.0893912	0.570134	0.0268252	442
-0.201286	-0.140327	-0.448607	-0.477012	-0.344155	0.292875	0.582071	0.324472	0.340559	443			-0.138034	-0.148817	-0.454898	-0.525201	-0.515367	-0.140828	-0.0960796	0.656427	-0.0011683	443
-0.198738	-0.155814	-0.476736	-0.431707	-0.309905	0.320016	0.599913	0.299448	-0.0610016	444			-0.139537	-0.144926	-0.455211	-0.531495	-0.51662	-0.140129	-0.103162	0.649544	-0.0105189	444
-0.199026	-0.183295	-0.483105	-0.348496	-0.275141	0.313465	0.651482	0.285605	-0.312341	445			-0.161996	-0.134117	-0.474934	-0.505244	-0.52542	-0.141424	-0.0322499	0.556838	-0.0998685	445
-0.169994	-0.177144	-0.544474	-0.319869	-0.238186	0.329712	0.665556	0.251049	-0.308798	446			-0.206634	-0.144189	-0.450686	-0.523205	-0.513768	-0.0896912	-0.0175674	0.495567	-0.0673925	446
-0.148945	-0.148756	-0.561396	-0.324209	-0.201997	0.343666	0.731008	0.185369	-0.497547	447			-0.193815	-0.161517	-0.426675	-0.523277	-0.458484	-0.153537	-0.120442	0.57716	-0.0639563	447
-0.112904	-0.0699273	-0.552924	-0.334461	-0.0943483	0.350989	0.74501	0.129483	-0.44534	448			-0.249825	-0.180621	-0.431286	-0.511433	-0.501925	-0.117249	-0.0914886	0.673466	-0.0824879	448
-0.0737321	0.00483976	-0.539823	-0.299006	-0.145708	0.350617	0.743677	0.140234	-0.435325	449			-0.26627	-0.176966	-0.418932	-0.510126	-0.52111	-0.103479	-0.0881558	0.668305	-0.0733125	449
-0.0584697	0.0896505	-0.40893	-0.253095	-0.102869	0.35783	0.740974	0.136217	-0.458832	450			-0.285555	-0.181602	-0.414664	-0.512486	-0.529238	-0.0989059	-0.0921255	0.622632	-0.0764484	450
-0.00329654	0.0546584	-0.376634	-0.246299	-0.079484	0.383079	0.760369	0.184443	-0.582931	451			-0.267518	-0.168687	-0.415557	-0.523884	-0.53642	-0.0973776	-0.125158	0.602199	-0.0792586	451
0.157681	0.114638	-0.239292	-0.209468	-0.059625	0.407957	0.81164	0.197702	-0.559917	452			-0.239942	-0.151115	-0.424206	-0.529359	-0.489264	-0.12529	-0.160363	0.66206	-0.0435286	452
0.190528	0.131723	-0.177366	-0.139457	-0.0446827	0.370658	0.857702	0.203518	-0.444535	453			-0.246439	-0.160723	-0.422487	-0.52247	-0.472002	-0.116691	-0.120335	0.681947	-0.0415677	453
0.183675	0.140514	-0.103895	-0.123215	0.00345993	0.372812	0.818054	0.266047	-0.742084	454			-0.244368	-0.167084	-0.431762	-0.51809	-0.472093	-0.125036	-0.122177	0.656927	-0.0607161	454
0.183109	0.179015	-0.0541212	-0.0985756	0.0275561	0.345907	0.705993	0.242959	-0.788977	455			-0.244214	-0.169237	-0.43562	-0.514906	-0.456156	-0.138708	-0.146025	0.68614	-0.0801498	455
0.194932	0.19987	0.0177122	-0.0644129	0.0265064	0.349386	0.729567	0.24462	-0.822367	456			-0.159701	-0.159871	-0.473409	-0.533176	-0.405079	-0.161806	-0.158276	0.60918	-0.085424	456
0.149833	0.199577	0.0658749	-0.0134914	0.0649054	0.36221	0.707787	0.222818	-0.572474	457			-0.215398	-0.105181	-0.417059	-0.521002	-0.454143	-0.117762	-0.127767	0.681947	-0.0007304	457
0.141306	0.190288	0.0648179	-0.0294003	0.0642702	0.36745	0.697364	0.254496	-0.678689	458			-0.224416	-0.0738082	-0.393054	-0.5267	-0.464475	-0.083101	-0.100961	0.670966	0.0110204	458
0.191538	0.196334	0.0493712	-0.020724	0.0569289	0.361767	0.729596	0.246839	-0.364772	459			-0.219493	-0.0804464	-0.39246	-0.527337	-0.465099	-0.0562444	-0.0700859	0.615553	0.0384695	459
0.183696	0.192871	0.0499042	-0.0195948	0.0484252	0.36895	0.713652	0.243392	-0.527925	460			-0.199937	-0.0816066	-0.403918	-0.526562	-0.432821	-0.0352284	-0.0193855	0.544934	0.0541421	460
0.189219	0.196186	0.0374966	-0.0303799	0.0581079	0.37507	0.689128	0.26157	-0.285063	461			-0.282919	-0.0319836	-0.327931	-0.530173	-0.480109	0.0153325	-0.0397215	0.571688	0.116841	461
0.222575	0.196038	0.0576532	0.0464654	0.0518644	0.374116	0.719068	0.256959	-0.444961	462			-0.272247	-0.0249167	-0.321981	-0.514163	-0.519013	0.10037	0.141647	0.505512	0.111745	462
0.23433	0.194677	0.0633505	0.015459	0.0307841	0.375563	0.745983	0.292108	-0.000626638	463			-0.262337	-0.0449918	-0.288208	-0.520098	-0.403125	0.172041	0.0798195	0.425249	0.145706	463
0.208615	0.223126	0.100996	0.113193	0.151183	0.374456	0.731094	0.271874	0.348661	464			-0.138665	-0.0107584	-0.346394	-0.559884	-0.394938	0.221531	0.133076	0.437752	0.13776	464
0.197667	0.226655	0.153617	0.198215	0.176939	0.386673	0.601452	0.260892	0.346522	465			-0.209927	0.0654773	-0.267846	-0.473812	-0.373197	0.199837	0.273925	0.417148	0.151899	465
0.184201	0.245235	0.181952	0.245412	0.215048	0.377144	0.534814	0.227086	0.471173	466			-0.190333	0.00377288	-0.278541	-0.528883	-0.286744	0.302604	0.224149	0.406789	0.108061	466
0.177094	0.201185	0.183553	0.221095	0.164016	0.365217	0.502612	0.208849	0.63243	467			-0.213366	0.0182148	-0.313467	-0.4738	-0.145735	0.207459	0.291369	0.422924	0.0625396	467
0.177254	0.201081	0.124212	0.243291	0.180781	0.324302	0.473453	0.20835	0.572465	468			-0.20933	0.00382739	-0.319179	-0.517373	0.0259081	0.271545	0.287839	0.412215	0.0488204	468
0.1637	0.190598	0.165134	0.202412	0.126021	0.369352	0.501987	0.222044	0.631008	469			-0.253118	0.0474592	-0.267077	-0.417532	0.137444	0.320275	0.355687	0.485533	0.165737	469
0.180817	0.189117	0.17744	0.263645	0.172442	0.4206	0.634129	0.258053	0.80374	470			-0.169854	0.0782454	-0.356265	-0.330947	0.17549	0.255099	0.423719	0.51077	0.243527	470
0.204594	0.204861	0.175871	0.299229	0.235588	0.415566	0.642076	0.243297	0.753154	471			-0.248214	0.0978925	-0.282632	-0.286899	0.282412	0.258492	0.413207	0.502752	0.202955	471
0.222871	0.184006	0.148101	0.27636	0.197691	0.415424	0.648024	0.266137	0.651248	472			-0.271616	0.0850934	-0.273025	-0.206478	0.315949	0.232218	0.489546	0.463175	0.234317	472
0.234735	0.197403	0.189581	0.346061	0.269554	0.412545	0.646697	0.248864	0.494883	473			-0.304546	0.0928136	-0.155594	-0.221616	0.32493	0.289271	0.435613	0.464882	0.210558	473
0.235647	0.199534	0.201099	0.434235	0.312787	0.435786	0.681458	0.257609	0.539947	474			-0.202559	0.0879494	-0.21697	-0.16328	0.370194	0.294853	0.425642	0.471908	0.206989	474
0.233026	0.208524	0.170027	0.401164	0.281663	0.415676	0.736655	0.267962	0.449548	475			-0.291996	0.225853	-0.110417	-0.250693	0.324915	0.234989	0.444333	0.478299	0.206336	475
0.230752	0.172062	0.19307	0.447141	0.319149	0.442008	0.771276	0.295944	0.649387	476			-0.248141	0.191676	-0.142059	-0.20977	0.38423	0.180746	0.459072	0.461216	0.209512	476
0.198332	0.189413	0.215645	0.499247	0.399567	0.438488	0.744129	0.298276	0.616139	477			-0.250154	0.149999	-0.0731532	-0.156599	0.393662	0.240569	0.415584	0.467197	0.208947	477
0.195799	0.196234	0.235829	0.503629	0.449268	0.382646	0.741074	0.268991	0.419666	478			-0.263558	0.108513	-0.0337175	-0.138768	0.364695	0.278153	0.360819	0.496905	0.182627	478
0.183264	0.158091	0.24199	0.546719	0.43609	0.378072	0.671698	0.23419	0.458865	479			-0.148644	0.130434	-0.0626703	-0.115445	0.400381	0.239405	0.374409	0.516403	0.225604	479
0.154533	0.168189	0.259569	0.519652	0.448849	0.377052	0.729901	0.276152	0.38882	480			-0.17765	0.100072	-0.0047514	0.0367273	0.37066	0.278173	0.405106	0.537463	0.254194	480
0.155323	0.160242	0.260245	0.482011	0.429556	0.397806	0.733148	0.290243	0.426272	481			-0.167154	0.181358	0.0472752	-0.0435134	0.620919	0.241536	0.400478	0.509919	0.269699	481
0.158233	0.161028	0.243735	0.513406	0.428185	0.402697	0.729143	0.284766	0.499826	482			-0.126997	0.165585	0.0978483	0.123036	0.485899	0.274895	0.444072	0.580645	0.236041	482
0.118104	0.159373	0.283838	0.495575	0.48303	0.384863	0.768236	0.32085	0.397992	483			-0.153129	0.173305	0.156414	0.14879	0.495357	0.272715	0.446454	0.577704	0.219313	483
0.11615	0.153372	0.288343	0.528596	0.486264	0.380005	0.736482	0.265798	0.421866	484			-0.156006	0.168282	0.203885	0.195058	0.486436	0.278087	0.455274	0.575997	0.227176	484
0.120175	0.149755	0.267301	0.521749	0.501518	0.377531	0.715717	0.306775	0.399796	485			-0.105207	0.169513	0.229535	0.243367	0.475471	0.289097	0.462169	0.572246	0.238817	485
0.119317	0.093828	0.246302	0.52967	0.479827	0.394057	0.741979	0.275296	0.436435	486			-0.0058187	0.190863	0.211437	0.288842	0.454606	0.280924	0.459077	0.584151	0.254913	486
0.124573	0.0908102	0.267685	0.487481	0.496927	0.398967	0.760182	0.288227	0.423711	487			0.0195891	0.213868	0.190147	0.265292	0.462112	0.289255	0.4565	0.580929	0.236753	487
0.0937105	0.139029	0.343785	0.496164	0.466821	0.397142	0.688053	0.274353	0.46296	488			0.0573543	0.232899	0.214303	0.267595	0.453246	0.309654	0.457883	0.58651	0.220846	488
0.102448	0.129693	0.301442	0.493543	0.469786	0.362222	0.673871	0.292334	0.423732	489			0.0780706	0.255335	0.247789	0.304561	0.440826	0.290147	0.475426	0.562659	0.200496	489
0.0669084	0.0912148	0.29683	0.497802	0.525392	0.331036	0.655572	0.268887	0.546007	490			0.0250731	0.239104	0.314002	0.339272	0.43907	0.247405	0.481577	0.545372	0.168534	490
0.0994372	0.0707522	0.277695	0.5189	0.528017	0.298585	0.601654	0.301362	0.483307	491			0.186478	0.205603	0.306774	0.43745	0.401203	0.267538	0.470459	0.534329	0.131713	491
0.109245	0.0625465	0.315319	0.507404	0.482292	0.323127	0.499371	0.318139	0.559789	492			0.0983828	0.274571	0.366297	0.439655	0.421182	0.259549	0.50757	0.526114	0.130586	492
0.0899947	0.0368534	0.31071	0.554178	0.473599	0.331137	0.352252	0.296967	0.660756	493			0.151973	0.249851	0.326674	0.437336	0.4283	0.250255	0.48443	0.53435	0.152005	493
0.11437	0.0534005	0.327867	0.577078	0.470101	0.302627	0.278133	0.298934	0.578936	494			0.187038	0.272755	0.318246	0.425875	0.431507	0.253576	0.489547	0.516796	0.134879	494
0.108856	0.0244514	0.332599	0.591123	0.477647	0.268791	0.149696	0.327808	0.580581	495			0.216869	0.249715	0.30293	0.440656	0.402454	0.275406	0.484308	0.515065	0.0922343	495
0.106562	0.00234024	0.324628	0.596032	0.481762	0.233404	0.190932	0.313849	0.511956	496			0.178294	0.232574	0.33235	0.422723	0.452043	0.242704	0.486971	0.47913	0.0937972	496
0.0506937	0.0059918	0.359125	0.608216	0.491779	0.287908	0.139418	0.382819	0.558624	497			0.173152	0.2873	0.369287	0.403718	0.387506	0.260769	0.496378	0.529848	0.107884	497
0.0906292	-0.0573297	0.336612	0.565982	0.526425	0.206399	-0.0186205	0.409176	0.562267	498			0.178955	0.276754	0.378897	0.390474	0.420956	0.245681	0.503246	0.524336	0.138067	498
0.0302939	-0.039668	0.355216	0.55266	0.478393	0.192697	0.0887255	0.395454	0.534837	499			0.264853	0.297868	0.340986	0.424835	0.37965	0.249915	0.501353	0.515575	0.13967	499
0.161593	-0.0829334	0.268351	0.58456	0.529915	0.204351	0.0365786	0.400779	0.586113	500			0.276191	0.284004	0.34269	0.388861	0.413549	0.252442	0.521371	0.493509	0.129421	500
0.13646	-0.114421	0.289061	0.58082	0.510181	0.23856	0.198509	0.350273	0.531263	501			0.214207	0.306661	0.405463	0.446879	0.39091	0.242915	0.50571	0.479886	0.159734	501
0.0957375	-0.187331	0.282457	0.572932	0.549139	0.218564	0.231052	0.332263	0.486638	502			0.230272	0.352009	0.367079	0.449823	0.456728	0.283376	0.488265	0.467761	0.120319	502
0.10422	-0.261089	0.263399	0.585069	0.534879	0.348873	0.203289	0.262115	0.498256	503			0.262262	0.360345	0.331315	0.419808	0.476478	0.297047	0.462852	0.494934	0.128545	503
-0.00692719	-0.239095	0.304365	0.557149	0.523256	0.34967	0.244079	0.284759	0.483358	504			0.309946	0.293727	0.339648	0.444868	0.465908	0.288091	0.482175	0.490368	0.129431	504
0.0536186	-0.327976	0.270638	0.55945	0.572494	0.296601	0.13667	0.294937	0.455997	505			0.344797	0.31047	0.36268	0.435712	0.441014	0.298045	0.504474	0.480984	0.130752	505
0.0120425	-0.447709	0.232456	0.611578	0.572368	0.295697	0.189193	0.30156	0.496298	506			0.334484	0.306581	0.372671	0.468301	0.402796	0.294112	0.527332	0.4727	0.111006	506
-0.195839	-0.415559	0.280304	0.592745	0.605865	0.261446	0.115217	0.354441	0.509957	507			0.313316	0.298266	0.374836	0.493406	0.430697	0.307741	0.498217	0.483164	0.113143	507
-0.34381	-0.408871	0.315807	0.586217	0.589683	0.274304	0.196746	0.328851	0.495121	508			0.291559	0.296501	0.353113	0.49141	0.435736	0.298418	0.496718	0.486897	0.106819	508
-0.280584	-0.368017	0.346178	0.567923	0.577738	0.284422	0.258115	0.367954	0.388999	509			0.326689	0.3065	0.352075	0.481706	0.438953	0.28882	0.492465	0.486009	0.107573	509
-0.282033	-0.357945	0.346141	0.592198	0.54595	0.229614	0.267101	0.310595	0.530389	510			0.291939	0.326694	0.356356	0.463788	0.457952	0.284287	0.495356	0.485796	0.107775	510
-0.207239	-0.38664	0.323135	0.565555	0.557607	0.231572	0.207207	0.27823	0.558136	511			0.286884	0.321018	0.360944	0.50183	0.410925	0.27535	0.483793	0.482984	0.0903015	511
-0.339298	-0.379054	0.345286	0.524159	0.575105	0.25694	0.22387	0.314645	0.481511	512			0.30042	0.295108	0.348109	0.501403	0.428238	0.23044	0.494148	0.470586	0.103534	512
-0.178196	-0.370599	0.313549	0.523217	0.517082	0.258784	0.223931	0.282456	0.576567	513			0.269203	0.290064	0.38492	0.497269	0.419485	0.248794	0.479453	0.468088	0.186413	513
-0.242144	-0.304619	0.360717	0.524439	0.474456	0.188553	0.0936005	0.293131	0.647328	514			0.272285	0.281721	0.377606	0.495179	0.411324	0.247511	0.474143	0.47253	0.201468	514
-0.217901	-0.323244	0.376921	0.477441	0.444499	0.173516	0.151473	0.31289	0.520747	515			0.281921	0.278042	0.377405	0.495161	0.406011	0.244288	0.480258	0.468619	0.199921	515
-0.339946	-0.312494	0.426135	0.472686	0.45526	0.13866	0.112317	0.317586	0.556686	516			0.291913	0.282703	0.373303	0.488719	0.415485	0.253045	0.466627	0.462906	0.202985	516
-0.217716	-0.266143	0.374661	0.472083	0.438693	0.0419773	-0.0614405	0.454174	0.504364	517			0.291245	0.282908	0.374707	0.488663	0.422616	0.265706	0.466843	0.476078	0.197829	517
-0.289502	-0.226951	0.437144	0.514921	0.38933	-0.0255516	-0.14227	0.393336	0.517892	518			0.294021	0.284119	0.377867	0.494177	0.435168	0.261127	0.471025	0.48681	0.189328	518
-0.135518	-0.201963	0.407263	0.370427	0.384421	0.0175002	-0.284648	0.449059	0.51838	519			0.311576	0.329359	0.394181	0.497133	0.407921	0.231726	0.489179	0.485224	0.186501	519
-0.168477	-0.199527	0.40742	0.433756	0.347681	-0.0768964	-0.242877	0.283826	0.493934	520			0.289374	0.315204	0.40508	0.514491	0.409031	0.229986	0.496981	0.496195	0.186664	520
-0.204783	-0.23341	0.39071	0.468011	0.255482	-0.206955	-0.344373	0.0845121	0.533227	521			0.271155	0.278228	0.428987	0.49422	0.403073	0.20598	0.489599	0.484806	0.186859	521
-0.155933	-0.287297	0.391476	0.443885	0.217206	-0.193816	-0.383799	0.0743102	0.60083	522			0.292239	0.260102	0.414104	0.489619	0.403291	0.204741	0.489813	0.485747	0.179821	522
-0.186559	-0.290185	0.45024	0.319273	0.152695	-0.18469	-0.310665	0.111964	0.446403	523			0.286557	0.260053	0.415754	0.492066	0.403155	0.20835	0.491927	0.442663	0.127365	523
-0.23374	-0.274923	0.456037	0.350841	0.0389841	-0.20902	-0.224058	0.121201	0.481801	524			0.290626	0.259739	0.415662	0.497424	0.403692	0.209117	0.494353	0.441687	0.0775002	524
-0.210156	-0.267201	0.521642	0.219821	0.0394937	-0.234118	-0.356525	0.0615738	0.552886	525			0.279529	0.267553	0.401062	0.518928	0.423532	0.231998	0.471548	0.433254	0.0863745	525
-0.2849	-0.256823	0.497498	0.171888	0.0149706	-0.249756	-0.352045	0.0121131	0.548672	526			0.281556	0.25755	0.415066	0.518069	0.390257	0.22835	0.50809	0.424483	0.0163006	526
-0.176365	-0.27321	0.334793	0.147583	-0.0195267	-0.251785	-0.444719	-0.0507214	0.852086	527			0.284623	0.257204	0.402978	0.536234	0.381369	0.216215	0.492254	0.38881	0.0182782	527
-0.153941	-0.295257	0.103297	0.123294	-0.135393	-0.275275	-0.356435	-0.0244613	0.658817	528			0.28134	0.260753	0.404872	0.528492	0.420518	0.244642	0.452565	0.383893	0.0528076	528
-0.146911	-0.260938	-0.0439552	0.101992	-0.0891969	-0.282479	-0.400291	-0.00294852	0.424313	529			0.273617	0.256088	0.404614	0.52768	0.421995	0.226938	0.457913	0.393407	0.0211151	529
-0.080707	-0.283231	-0.0793239	0.115683	-0.123706	-0.33015	-0.457529	-0.0897184	0.721648	530			0.276559	0.256227	0.405039	0.522529	0.427352	0.225451	0.469271	0.392576	0.0187626	530
-0.0514532	-0.257951	-0.0226246	0.00323971	-0.202816	-0.218332	-0.388057	-0.000419228	0.421152	531			0.276655	0.256573	0.403009	0.529644	0.448373	0.244424	0.468604	0.366611	0.00152592	531
-0.0874423	-0.272135	-0.0104543	0.0130575	-0.162499	-0.281276	-0.398585	-0.0261362	0.600912	532			0.286171	0.260044	0.394523	0.528204	0.428071	0.236587	0.472622	0.401341	0.039153	532
-0.102963	-0.217156	-0.0959608	-0.199318	-0.172183	-0.289437	-0.412797	-0.0239473	0.569396	533			0.326623	0.251562	0.37829	0.525525	0.451042	0.251155	0.466856	0.40355	0.0383659	533
-0.143136	-0.237996	-0.182484	-0.122144	-0.271084	-0.329959	-0.39829	-0.0184485	0.485905	534			0.33124	0.258479	0.396449	0.526535	0.434058	0.221317	0.472012	0.409686	0.0655727	534
-0.144172	-0.246284	-0.144039	-0.17707	-0.284559	-0.321412	-0.421614	-0.0469156	0.429554	535			0.334133	0.256717	0.396157	0.525441	0.438747	0.203649	0.463662	0.4081	0.0463096	535
-0.128227	-0.234493	-0.165905	-0.0504575	-0.2562	-0.317639	-0.434653	-0.0136693	0.626114	536			0.334466	0.256934	0.396106	0.526767	0.439006	0.203927	0.463606	0.408069	0.0463204	536
-0.193057	-0.21266	-0.131177	-0.275919	-0.247067	-0.312032	-0.459035	-0.0556948	0.594339	537			0.330439	0.261133	0.387797	0.533256	0.460605	0.191869	0.450795	0.419964	0.0813853	537
-0.239888	-0.208099	-0.113358	-0.31753	-0.263293	-0.258275	-0.427881	-0.0151028	0.459451	538			0.273116	0.253851	0.392662	0.566612	0.408422	0.194692	0.476335	0.409768	0.0634106	538
-0.201818	-0.201538	-0.131575	-0.285831	-0.267994	-0.25763	-0.438427	0.0214281	0.455028	539			0.25808	0.236759	0.416593	0.548029	0.413454	0.185824	0.478056	0.421419	0.0730463	539
-0.210257	-0.217572	-0.123498	-0.331387	-0.311412	-0.282015	-0.468427	-0.0109588	0.43698	540			0.255411	0.24441	0.404882	0.545601	0.411222	0.226891	0.47897	0.415131	0.0809361	540
-0.186281	-0.211171	-0.160584	-0.395903	-0.338542	-0.297817	-0.475162	0.00697757	0.476954	541			0.27106	0.251918	0.411594	0.552274	0.367438	0.203052	0.500336	0.437591	0.0764449	541
-0.189469	-0.211158	-0.163189	-0.464812	-0.209269	-0.271523	-0.497331	-0.039245	0.587457	542			0.21734	0.299086	0.446248	0.556825	0.367234	0.18199	0.493945	0.460453	0.143722	542
-0.184711	-0.21156	-0.165108	-0.461937	-0.238309	-0.289263	-0.510951	-0.0910078	0.736052	543			0.268975	0.277916	0.442341	0.52767	0.430941	0.198366	0.477349	0.463871	0.157124	543
-0.255221	-0.181651	-0.187745	-0.603184	-0.291658	-0.288075	-0.49034	-0.00914456	0.533954	544			0.257627	0.256917	0.420816	0.554139	0.395003	0.206341	0.488656	0.46287	0.130185	544
-0.201673	-0.173155	-0.202449	-0.625163	-0.357917	-0.327206	-0.549856	-0.0521715	0.577856	545			0.250849	0.255513	0.444729	0.515167	0.419457	0.202194	0.492258	0.464489	0.144688	545
-0.19937	-0.178918	-0.197289	-0.592938	-0.424004	-0.346995	-0.52013	-0.0523024	0.56746	546			0.279766	0.264364	0.424797	0.497732	0.483728	0.229967	0.486502	0.48073	0.187707	546
-0.184817	-0.172188	-0.226657	-0.655775	-0.358385	-0.321555	-0.525127	-0.0676515	0.749202	547			0.34103	0.27751	0.370289	0.513873	0.478849	0.262542	0.461773	0.50231	0.220677	547
-0.185074	-0.168435	-0.213047	-0.554108	-0.331835	-0.336104	-0.443312	-0.025939	0.576415	548			0.312781	0.292252	0.374954	0.518629	0.477469	0.275347	0.46329	0.516478	0.260842	548
-0.172385	-0.202211	-0.153603	-0.606685	-0.363874	-0.298145	-0.442534	-0.034968	0.704084	549			0.335549	0.278402	0.379947	0.512118	0.4378	0.23543	0.488125	0.522326	0.258004	549
-0.178058	-0.193643	-0.214284	-0.605062	-0.345043	-0.341196	-0.463152	-0.0693383	0.758608	550			0.316581	0.294774	0.389868	0.503984	0.481632	0.265685	0.474657	0.54362	0.270176	550
-0.17346	-0.203315	-0.170996	-0.574387	-0.372256	-0.306096	-0.45004	-0.0199364	0.62176	551			0.287789	0.333307	0.373906	0.503131	0.48843	0.273738	0.487999	0.575977	0.267116	551
-0.197102	-0.206542	-0.17152	-0.573785	-0.28692	-0.331029	-0.433674	-0.0463817	0.632915	552			0.2883	0.332288	0.37453	0.519231	0.460069	0.297337	0.476225	0.569388	0.314912	552
-0.213974	-0.196993	-0.126062	-0.584748	-0.288687	-0.27287	-0.542306	-0.124038	0.378503	553			0.28639	0.336086	0.37958	0.530788	0.428446	0.278029	0.518175	0.573385	0.3328	553
-0.218313	-0.178055	-0.18417	-0.515448	-0.272653	-0.330233	-0.502528	-0.208155	0.395275	554			0.315119	0.29836	0.397354	0.516545	0.413086	0.296293	0.496734	0.56901	0.360601	554
-0.182057	-0.195922	-0.218019	-0.672325	-0.257824	-0.326991	-0.462616	-0.246715	0.247608	555			0.330388	0.318755	0.382232	0.513326	0.447974	0.314132	0.485321	0.589702	0.324266	555
-0.167471	-0.192572	-0.224757	-0.668731	-0.274938	-0.313505	-0.456436	-0.392135	-0.27033	556			0.288392	0.295243	0.409221	0.542743	0.366409	0.261832	0.502529	0.581056	0.306456	556
-0.223512	-0.211666	-0.198952	-0.546886	-0.382313	-0.325243	-0.516584	-0.435403	-0.395857	557			0.281691	0.294581	0.401232	0.512263	0.444172	0.295856	0.4958	0.575413	0.302158	557
-0.251283	-0.179981	-0.227238	-0.465788	-0.37999	-0.374566	-0.494319	-0.432649	-0.397239	558			0.287263	0.30409	0.39912	0.514356	0.440973	0.30203	0.491014	0.585458	0.25845	558
-0.304512	-0.19853	-0.200983	-0.529096	-0.385918	-0.317763	-0.500953	-0.424738	-0.416871	559			0.338593	0.301948	0.386826	0.522914	0.433126	0.298023	0.485044	0.588102	0.272766	559
-0.301575	-0.206233	-0.157443	-0.42238	-0.418211	-0.325424	-0.444366	-0.425785	-0.354822	560			0.333227	0.299681	0.38783	0.522656	0.403662	0.290994	0.505813	0.582938	0.316887	560
-0.303614	-0.203441	-0.20787	-0.413038	-0.480404	-0.370367	-0.430559	-0.450268	-0.303103	561			0.325867	0.280204	0.372865	0.535447	0.403322	0.261879	0.50992	0.605609	0.35337	561
-0.367745	-0.250561	-0.150057	-0.349203	-0.43803	-0.340126	-0.427503	-0.413827	-0.361656	562			0.305745	0.233677	0.378788	0.528085	0.428961	0.232701	0.526211	0.562449	0.399795	562
-0.387427	-0.235929	-0.0893126	-0.306389	-0.446264	-0.325406	-0.432827	-0.369464	-0.38166	563			0.302949	0.23477	0.388093	0.51122	0.436478	0.234543	0.531384	0.560467	0.399548	563
-0.395122	-0.258658	-0.116443	-0.210637	-0.353306	-0.305035	-0.420686	-0.380966	-0.402134	564			0.3343	0.298699	0.391598	0.542969	0.372663	0.277859	0.496826	0.579659	0.372076	564
-0.480477	-0.248597	-0.152565	-0.316025	-0.408977	-0.285391	-0.419867	-0.384593	-0.370208	565			0.282784	0.301251	0.407618	0.53399	0.379515	0.279844	0.501113	0.589977	0.348007	565
-0.530188	-0.28253	-0.0834812	-0.135396	-0.352657	-0.268361	-0.386161	-0.379578	-0.334415	566			0.274189	0.279623	0.422219	0.522399	0.375543	0.298442	0.486162	0.610326	0.315797	566
-0.54441	-0.292766	-0.0714026	-0.164854	-0.380849	-0.282764	-0.292391	-0.365511	-0.363879	567			0.322834	0.247128	0.415679	0.522926	0.399123	0.270412	0.494042	0.601646	0.353887	567
-0.597164	-0.303324	-0.099744	-0.0497363	-0.3477	-0.311269	-0.367718	-0.378226	-0.331997	568			0.329607	0.281375	0.400197	0.515187	0.409881	0.279195	0.505371	0.580901	0.294514	568
-0.591453	-0.283273	-0.125831	-0.181876	-0.399473	-0.332889	-0.412845	-0.425388	-0.366695	569			0.327212	0.281448	0.399075	0.511905	0.410263	0.277417	0.504588	0.582712	0.294842	569
-0.597599	-0.297417	-0.150337	-0.149091	-0.398074	-0.322954	-0.402527	-0.421619	-0.350838	570			0.334784	0.289838	0.379879	0.502654	0.411683	0.305498	0.490352	0.577574	0.325345	570
-0.585857	-0.298344	-0.133539	-0.142712	-0.355295	-0.364303	-0.385575	-0.419936	-0.371711	571			0.332085	0.317782	0.368802	0.52336	0.419051	0.320801	0.483398	0.577975	0.321518	571
-0.586634	-0.30383	-0.138922	-0.143747	-0.406249	-0.371056	-0.455757	-0.444586	-0.348665	572			0.33699	0.315131	0.374139	0.503999	0.465567	0.340921	0.462203	0.579259	0.310124	572
-0.568065	-0.335686	-0.115737	-0.103745	-0.35213	-0.450216	-0.464553	-0.437892	-0.373477	573			0.321197	0.278858	0.423406	0.502586	0.406832	0.258366	0.519187	0.576383	0.278068	573
-0.600261	-0.308378	-0.0950101	-0.137706	-0.341174	-0.403377	-0.422914	-0.499272	-0.460423	574			0.312846	0.27918	0.402003	0.489611	0.413564	0.241369	0.530069	0.544462	0.286051	574
-0.61134	-0.315843	-0.123738	-0.126824	-0.413151	-0.459467	-0.461967	-0.580667	-0.636921	575			0.3157	0.278997	0.388776	0.502616	0.399627	0.239425	0.524679	0.563872	0.304254	575
-0.578744	-0.323889	-0.12026	-0.1362	-0.420504	-0.419676	-0.440372	-0.579426	-0.485228	576			0.336092	0.269483	0.393684	0.478496	0.480091	0.274464	0.517537	0.562886	0.307318	576
-0.600408	-0.340295	-0.0958958	-0.0663684	-0.451213	-0.447085	-0.4098	-0.546133	-0.457188	577			0.335981	0.268907	0.392859	0.480634	0.491853	0.265978	0.510133	0.571249	0.324706	577
-0.574915	-0.331649	-0.083166	-0.0948534	-0.427315	-0.505161	-0.427027	-0.535078	-0.522644	578			0.309696	0.281655	0.373655	0.504273	0.455243	0.276064	0.50184	0.570321	0.310101	578
-0.580943	-0.310796	-0.10805	-0.215848	-0.476375	-0.477129	-0.405866	-0.55132	-0.734584	579			0.313419	0.311503	0.399147	0.506802	0.45794	0.280033	0.49303	0.569785	0.296717	579
-0.59432	-0.294342	-0.0975359	-0.195035	-0.426504	-0.52284	-0.351203	-0.541313	-0.491373	580			0.306182	0.295929	0.40696	0.50146	0.465063	0.302097	0.489615	0.569485	0.261401	580
-0.571753	-0.276385	-0.113221	-0.324399	-0.475368	-0.486889	-0.305266	-0.501184	-0.588451	581			0.299455	0.303187	0.407189	0.50241	0.464	0.301108	0.489837	0.568916	0.261326	581
-0.549319	-0.281811	-0.12772	-0.280549	-0.453513	-0.488588	-0.32531	-0.465276	-0.577125	582			0.327039	0.29092	0.387252	0.504739	0.465027	0.302122	0.487743	0.551842	0.24353	582
-0.522322	-0.293733	-0.100719	-0.285621	-0.460577	-0.463233	-0.200467	-0.431798	-0.537824	583			0.343143	0.276987	0.369376	0.507343	0.415177	0.298764	0.501441	0.527366	0.21719	583
-0.542017	-0.28381	-0.10184	-0.258416	-0.442901	-0.462863	-0.257256	-0.482128	-0.583075	584			0.286334	0.256021	0.371336	0.530483	0.398291	0.295823	0.49962	0.523873	0.210975	584
-0.542241	-0.262024	-0.0828594	-0.36089	-0.481612	-0.469087	-0.238374	-0.474168	-0.828965	585			0.29853	0.287397	0.427565	0.48523	0.388863	0.321807	0.499045	0.547676	0.215447	585
-0.493123	-0.25117	-0.0798345	-0.301008	-0.470563	-0.517937	-0.28967	-0.429186	-0.127712	586			0.292258	0.281777	0.426184	0.532277	0.416454	0.264116	0.491559	0.517578	0.206482	586
-0.444105	-0.258697	-0.0970781	-0.293379	-0.472288	-0.484558	-0.25338	-0.424327	-0.092654	587			0.316764	0.25113	0.396978	0.527017	0.397676	0.242151	0.498802	0.517548	0.163247	587
-0.410137	-0.25482	-0.129113	-0.283393	-0.460285	-0.528986	-0.281518	-0.482575	-0.159724	588			0.333581	0.235194	0.399793	0.529366	0.391268	0.255004	0.489739	0.467218	0.0735576	588
-0.365294	-0.228517	-0.0860767	-0.347113	-0.471876	-0.534194	-0.168869	-0.496936	-0.745482	589			0.326359	0.22991	0.417954	0.496354	0.415337	0.22433	0.501927	0.446822	0.0169574	589
-0.38678	-0.222039	-0.0712039	-0.373409	-0.523783	-0.585742	-0.256988	-0.623754	-0.594709	590			0.282572	0.280236	0.409294	0.513869	0.428955	0.239665	0.472307	0.427416	0.0523882	590
-0.308494	-0.205859	-0.074964	-0.390434	-0.515514	-0.590687	-0.347056	-0.568389	-0.54846	591			0.273607	0.264653	0.414607	0.521975	0.420577	0.220857	0.453312	0.399026	0.0355128	591
-0.284142	-0.1822	-0.101149	-0.394068	-0.513276	-0.638228	-0.351637	-0.57022	-0.360214	592			0.262553	0.243263	0.416069	0.529788	0.419054	0.202321	0.438864	0.372951	0.00890616	592
-0.328635	-0.229063	-0.0778252	-0.338994	-0.503174	-0.626061	-0.328754	-0.529368	-0.718851	593			0.247842	0.23449	0.426202	0.533559	0.410371	0.183746	0.433881	0.363398	0.00557671	593
-0.323741	-0.198691	-0.0998048	-0.389906	-0.55061	-0.560552	-0.248634	-0.648171	-0.10171	594			0.249471	0.250157	0.430937	0.531096	0.401229	0.16665	0.425809	0.356332	0.0138409	594
-0.321368	-0.183474	-0.033356	-0.399793	-0.554332	-0.589276	-0.187075	-0.582994	-0.40659	595			0.244582	0.239313	0.435534	0.532374	0.391859	0.142517	0.418087	0.344828	0.0093387	595
-0.227065	-0.177252	-0.0561927	-0.396007	-0.534835	-0.618847	-0.208461	-0.364257	-0.173401	596			0.226755	0.213391	0.443957	0.532453	0.385446	0.111824	0.399454	0.330575	0.00506666	596
-0.212683	-0.14398	-0.0432544	-0.407449	-0.523901	-0.560161	-0.151328	-0.626462	-0.267391	597			0.213788	0.221677	0.447752	0.533296	0.384116	0.103232	0.384613	0.314546	-0.0101135	597
-0.221051	-0.138512	-0.0354983	-0.418335	-0.528279	-0.489816	-0.117817	-0.292309	-0.114894	598			0.218227	0.217182	0.442926	0.535499	0.37923	0.0820401	0.37038	0.304489	-0.0117347	598
-0.145931	-0.0803734	-0.00542376	-0.401152	-0.567722	-0.497909	-0.100087	-0.218924	-0.119344	599			0.217053	0.211558	0.448403	0.535171	0.373807	0.0629719	0.380606	0.315682	-0.0121668	599
-0.0657027	0.0149516	0.0212584	-0.410994	-0.523528	-0.538384	-0.0701438	-0.148192	-0.141243	600			0.208827	0.203107	0.451336	0.543795	0.355559	0.0954252	0.432638	0.336624	-0.009578	600
-0.105559	0.0753411	0.0764609	-0.454122	-0.527552	-0.494917	0.0124743	-0.274727	-0.156009	601			0.204955	0.194385	0.449025	0.543431	0.364632	0.128114	0.448578	0.349316	-0.0031742	601
-0.012298	0.160262	0.0613643	-0.506693	-0.502254	-0.509125	-0.0037318	-0.145516	-0.112479	602			0.168523	0.176782	0.458834	0.542805	0.360655	0.139657	0.452277	0.360995	0.00899713	602
0.0916529	0.198541	0.0760557	-0.434637	-0.498333	-0.524572	-0.0719357	-0.238845	-0.101627	603			0.176538	0.176854	0.449466	0.539658	0.36853	0.150757	0.446051	0.361934	0.00610973	603
0.0872956	0.179553	0.043226	-0.447936	-0.481107	-0.516342	-0.0445643	-0.24685	-0.185247	604			0.197935	0.200336	0.44999	0.532871	0.377473	0.132236	0.426013	0.345636	-0.0061112	604
0.108381	0.224736	0.0432823	-0.521046	-0.443464	-0.459265	-0.0253206	-0.203406	-0.130889	605			0.184946	0.19935	0.455043	0.530778	0.375418	0.113545	0.403958	0.32516	-0.0140738	605
0.0982776	0.268985	0.124259	-0.602735	-0.338749	-0.402309	-0.00619528	-0.0791564	-0.12622	606			0.176583	0.209875	0.459652	0.537399	0.358337	0.100954	0.393943	0.312011	-0.0353239	606
0.176843	0.38534	0.176982	-0.498491	-0.378548	-0.416048	0.0382829	-0.192323	-0.098369	607			0.168212	0.203431	0.460419	0.541225	0.356095	0.0734897	0.369552	0.293594	-0.0574872	607
0.233148	0.431401	0.174608	-0.467262	-0.346062	-0.38436	0.0782497	-0.116273	-0.158405	608			0.183517	0.202771	0.455441	0.538435	0.364404	0.0459162	0.353094	0.27592	-0.060404	608
0.268739	0.422356	0.200472	-0.319591	-0.299506	-0.343433	0.0917846	-0.448897	-0.223504	609			0.197064	0.211933	0.455066	0.534998	0.36507	0.0439688	0.358861	0.285062	-0.0662566	609
0.316205	0.436592	0.207553	-0.250407	-0.278777	-0.254284	0.115017	0.458748	0.225622	610			0.187411	0.221239	0.46307	0.535938	0.36122	0.0442891	0.359443	0.292476	-0.0583532	610
0.310594	0.413754	0.230032	-0.16404	-0.194945	-0.172089	0.130708	0.415467	0.182031	611			0.176225	0.21153	0.465378	0.538744	0.356471	0.0289015	0.341916	0.270374	-0.0882061	611
0.329303	0.454696	0.24079	-0.100414	-0.0973507	-0.125434	0.160427	0.458327	0.303919	612			0.16492	0.198811	0.467431	0.54196	0.35099	0.0111883	0.32359	0.249637	-0.118501	612
0.339944	0.439104	0.268774	-0.0616926	-0.0713623	-0.0559567	0.188376	0.494908	0.253725	613			0.164359	0.195165	0.467011	0.539327	0.351913	0.00635584	0.320721	0.233702	-0.132894	613
0.344414	0.46196	0.307979	-0.0363159	0.016248	0.0211447	0.248163	0.513915	0.224512	614			0.173847	0.213449	0.469851	0.541393	0.34258	-0.0016824	0.31065	0.23519	-0.127906	614
0.348914	0.476847	0.315374	-0.0116452	0.0543665	0.122134	0.276387	0.50935	0.273081	615			0.189615	0.229988	0.465094	0.533151	0.358987	0.00090806	0.292852	0.1985	-0.197774	615
0.352485	0.469952	0.306718	0.0441776	0.0919337	0.122886	0.333256	0.540323	0.261761	616			0.157159	0.227378	0.470254	0.532876	0.372301	-0.023583	0.277911	0.212769	-0.193939	616
0.365423	0.45348	0.284335	0.0655863	0.0852069	0.0891951	0.343041	0.615012	0.336647	617			0.172847	0.190701	0.462156	0.540565	0.348188	-0.0143042	0.274266	0.208476	-0.168193	617
0.358777	0.390415	0.261983	0.116934	0.218966	0.213659	0.378424	0.500249	0.312638	618			0.176847	0.20466	0.451732	0.546337	0.306814	0.0247509	0.314462	0.199971	-0.13924	618
0.362372	0.385486	0.254576	0.132219	0.292818	0.253523	0.404867	0.494712	0.333725	619			0.194064	0.205742	0.460721	0.542082	0.331092	0.0326495	0.361288	0.220638	-0.158698	619
0.363895	0.374746	0.256895	0.139082	0.290334	0.192881	0.391218	0.58158	0.365287	620			0.187465	0.215472	0.471351	0.539343	0.321893	0.0472375	0.386055	0.211848	-0.172194	620
0.357049	0.35876	0.26574	0.154469	0.392297	0.293999	0.404346	0.585327	0.324073	621			0.152765	0.197648	0.482143	0.541358	0.314647	0.0498543	0.400757	0.213551	-0.167328	621
0.330552	0.336506	0.269225	0.141895	0.376782	0.376037	0.444339	0.598036	0.348146	622			0.158306	0.224323	0.467098	0.542551	0.307374	0.0563647	0.419239	0.24877	-0.135462	622
0.358102	0.407749	0.289328	0.122476	0.354987	0.381956	0.412574	0.600924	0.32584	623			0.180097	0.21178	0.465884	0.536558	0.331252	0.0488446	0.358651	0.237402	-0.156669	623
0.362213	0.382137	0.282996	0.139059	0.351551	0.320678	0.430524	0.519847	0.3774	624			0.235345	0.215858	0.455082	0.521601	0.331008	0.0217467	0.322503	0.219533	-0.172199	624
0.362012	0.363402	0.264653	0.145753	0.309909	0.311008	0.380245	0.58513	0.250052	625			0.26119	0.214858	0.429648	0.528036	0.326755	0.015457	0.319973	0.23081	-0.156598	625
0.368818	0.357642	0.290515	0.177831	0.365513	0.379666	0.456411	0.615395	0.311237	626			0.264457	0.213032	0.444633	0.547827	0.305005	0.00986481	0.267378	0.234248	-0.228558	626
0.376256	0.352688	0.281817	0.192317	0.45515	0.424408	0.465495	0.610854	0.350491	627			0.174943	0.229933	0.455789	0.553791	0.290228	-0.0194352	0.275634	0.253318	-0.140526	627
0.359387	0.315617	0.285082	0.202602	0.437576	0.38976	0.431024	0.530871	0.237045	628			0.118444	0.220693	0.489802	0.535162	0.284125	-0.003982	0.283608	0.199307	-0.192197	628
0.350828	0.3167	0.254373	0.181483	0.381822	0.334356	0.423791	0.586732	0.290244	629			0.112733	0.238033	0.489966	0.544472	0.281463	0.0268784	0.304125	0.203091	-0.166255	629
0.349695	0.315442	0.283085	0.1436	0.359055	0.296751	0.406304	0.62235	0.329042	630			0.119431	0.226281	0.503492	0.537444	0.29155	0.0482776	0.297902	0.22703	-0.119788	630
0.336165	0.31985	0.251812	0.17566	0.372039	0.325893	0.411941	0.541	0.341194	631			0.120094	0.223816	0.497743	0.537272	0.292382	0.0331188	0.292396	0.199004	-0.15423	631
0.326904	0.293705	0.293249	0.180777	0.34193	0.350912	0.392414	0.612333	0.301997	632			0.246064	0.208921	0.42504	0.54524	0.306126	0.0401946	0.287634	0.225707	-0.159541	632
0.341733	0.324835	0.260939	0.105516	0.256633	0.238497	0.368826	0.648183	0.333691	633			0.228752	0.178364	0.449963	0.527993	0.325841	-0.0098915	0.292831	0.224292	-0.152568	633
0.343899	0.335837	0.264064	0.121083	0.355165	0.32397	0.373191	0.619684	0.329992	634			0.264229	0.208509	0.446205	0.54561	0.301171	-0.0802515	0.274478	0.247117	-0.155273	634
0.35871	0.356123	0.268345	0.145016	0.491806	0.417114	0.420201	0.670496	0.327049	635			0.249559	0.186612	0.454259	0.536308	0.285464	-0.107992	0.191125	0.133248	-0.205826	635
0.348457	0.339021	0.238305	0.154392	0.552158	0.468828	0.430061	0.641394	0.322136	636			0.203256	0.181656	0.438444	0.535335	0.313158	-0.102237	0.191512	0.0955923	-0.215639	636
0.355542	0.337445	0.24411	0.144806	0.584681	0.475237	0.409073	0.691151	0.301628	637			0.212368	0.182382	0.431468	0.52548	0.328446	-0.109021	0.171325	0.0651742	-0.222697	637
0.358245	0.369416	0.259795	0.140356	0.533347	0.501431	0.414767	0.681714	0.311573	638			0.204592	0.194705	0.463953	0.517503	0.321979	-0.104048	0.184498	0.0676902	-0.231533	638
0.352817	0.374827	0.290432	0.137933	0.478921	0.514474	0.433714	0.639329	0.313783	639			0.217522	0.190112	0.431149	0.515071	0.321077	-0.105043	0.143289	-0.0147837	-0.264087	639
0.349616	0.394104	0.298871	0.158452	0.501569	0.548355	0.431648	0.560748	0.368708	640			0.207528	0.231849	0.46285	0.508589	0.316678	-0.0687597	0.144986	-0.0361689	-0.215941	640
0.322874	0.348482	0.271726	0.177732	0.599032	0.50316	0.433379	0.518306	0.339703	641			0.198642	0.234172	0.484047	0.50479	0.306718	-0.0238324	0.202978	-0.0230307	-0.26829	641
0.31818	0.348121	0.251818	0.176724	0.593457	0.477988	0.461865	0.535221	0.345662	642			0.210765	0.235246	0.451361	0.50254	0.298365	-0.0541416	0.166224	-0.0184441	-0.269518	642
0.327068	0.331088	0.249483	0.17574	0.609367	0.499916	0.42294	0.56585	0.370684	643			0.179252	0.223439	0.46392	0.519063	0.284177	-0.107017	0.171895	-0.0224208	-0.270637	643
0.353146	0.336251	0.249722	0.191657	0.657143	0.486074	0.43902	0.496664	0.374901	644			0.150059	0.217535	0.46166	0.515974	0.269669	-0.107792	0.170041	-0.0219237	-0.270643	644
0.367316	0.343644	0.279867	0.202753	0.611956	0.516032	0.467954	0.555098	0.373806	645			0.162635	0.22277	0.472129	0.508675	0.277698	-0.115978	0.122107	-0.023602	-0.248651	645
0.378325	0.340794	0.277509	0.19384	0.606647	0.538803	0.45428	0.563984	0.349492	646			0.16018	0.222542	0.474068	0.492647	0.291507	-0.0916155	0.0966946	-0.0275838	-0.262336	646
0.36892	0.285391	0.244813	0.201265	0.516005	0.531034	0.455604	0.590736	0.33381	647			0.157797	0.245412	0.482531	0.518539	0.274868	-0.131469	0.0997792	-0.0567304	-0.204481	647
0.399675	0.381589	0.265326	0.175642	0.545316	0.511938	0.470847	0.540472	0.352585	648			0.158496	0.248268	0.485912	0.524699	0.251343	-0.128225	0.149292	-0.0308252	-0.262439	648
0.384273	0.363072	0.261833	0.170954	0.530031	0.512788	0.477634	0.538534	0.330921	649			0.172783	0.247563	0.490829	0.525005	0.237617	-0.152839	0.093442	-0.0372765	-0.273272	649
0.4022	0.348653	0.292237	0.150497	0.505839	0.526586	0.474488	0.552275	0.34214	650			0.177753	0.216895	0.458247	0.518289	0.249099	-0.137749	0.116892	-0.0224574	-0.243347	650
0.382875	0.272597	0.24569	0.184208	0.586699	0.50496	0.465572	0.549667	0.351495	651			0.16279	0.185667	0.451616	0.517532	0.243774	-0.138068	0.116373	-0.0239871	-0.249778	651
0.39221	0.302266	0.236407	0.180857	0.56443	0.53808	0.462351	0.585434	0.38631	652			0.160191	0.178841	0.44996	0.516637	0.229941	-0.106722	0.152021	-0.0216845	-0.24692	652
0.412423	0.201946	0.227706	0.232969	0.626396	0.505565	0.481647	0.552401	0.387931	653			0.153357	0.190679	0.458677	0.517543	0.213766	-0.110946	0.154788	-0.0303332	-0.244176	653
0.418244	0.189762	0.166292	0.241727	0.680509	0.504822	0.459311	0.543311	0.360039	654			0.0784532	0.229437	0.491146	0.545899	0.158048	-0.0918975	0.1656	-0.056626	-0.214796	654
0.462237	0.200444	0.148478	0.2557	0.582561	0.525874	0.457612	0.537265	0.361815	655			0.101321	0.1888	0.477878	0.516832	0.17748	-0.0953517	0.172386	-0.0461884	-0.260869	655
0.513027	0.154713	0.154355	0.245324	0.54851	0.543374	0.473859	0.637103	0.290608	656			0.0979008	0.162163	0.466217	0.515109	0.167091	-0.104998	0.170285	-0.053336	-0.259177	656
0.525151	0.153031	0.141494	0.26826	0.556231	0.547663	0.483241	0.573579	0.333312	657			0.118703	0.154496	0.453694	0.509119	0.159809	-0.111149	0.159948	-0.0650239	-0.259531	657
0.64945	0.0698177	0.114138	0.295311	0.566493	0.533281	0.458695	0.538831	0.333331	658			0.145968	0.193251	0.458518	0.510615	0.14914	-0.113363	0.156251	-0.0760497	-0.257255	658
0.607015	0.0817095	0.0857605	0.264619	0.566632	0.542186	0.446188	0.552606	0.318123	659			0.134887	0.203243	0.468428	0.504787	0.158806	-0.112802	0.140951	-0.0784229	-0.266786	659
0.584259	0.176801	0.133711	0.250394	0.599593	0.541965	0.480001	0.594187	0.276687	660			0.146202	0.21421	0.462959	0.494136	0.173948	-0.117482	0.108314	-0.0960012	-0.259666	660
0.570408	0.170332	0.140546	0.252196	0.585513	0.537775	0.455683	0.521645	0.346338	661			0.156049	0.203895	0.444656	0.4801	0.182304	-0.119417	0.0949199	-0.101351	-0.262941	661
0.509411	0.192632	0.160388	0.237759	0.568957	0.539504	0.48797	0.513171	0.336876	662			0.140693	0.182988	0.43721	0.472975	0.173807	-0.104667	0.0925714	-0.118557	-0.252424	662
0.493421	0.286863	0.216009	0.185283	0.616337	0.516141	0.470322	0.497691	0.313393	663			0.16158	0.142694	0.422048	0.426652	0.19187	-0.0937456	0.0707052	-0.0979037	-0.251361	663
0.452487	0.265186	0.213744	0.151535	0.665311	0.499822	0.448304	0.576616	0.352607	664			0.130967	0.115805	0.379741	0.428791	0.140359	-0.137203	0.0495766	-0.164033	-0.272031	664
0.42252	0.318071	0.237897	0.196679	0.592343	0.528893	0.446082	0.525294	0.347044	665			0.121439	0.0923031	0.350583	0.41103	0.12399	-0.146617	0.0422824	-0.161637	-0.273632	665
0.41603	0.324792	0.242741	0.150837	0.636942	0.534318	0.448741	0.536001	0.344119	666			0.136987	0.080761	0.315601	0.40486	0.126206	-0.208631	0.0213612	-0.168252	-0.306558	666
0.406678	0.347794	0.265152	0.140681	0.660752	0.507772	0.413936	0.611317	0.331772	667			0.113675	0.0226497	0.266387	0.384414	0.114802	-0.199758	-0.0095876	-0.169623	-0.311459	667
0.407602	0.328392	0.265372	0.153967	0.667411	0.490305	0.375149	0.655826	0.332976	668			0.0679006	0.0250613	0.294195	0.351627	0.112619	-0.1596	-0.007851	-0.183619	-0.317691	668
0.382072	0.306547	0.278245	0.206938	0.634108	0.48925	0.39816	0.668568	0.327943	669			0.0672104	0.0111089	0.286487	0.327664	0.0766565	-0.143007	0.0411105	-0.167678	-0.31565	669
0.347159	0.307573	0.283432	0.187316	0.649191	0.472622	0.519417	0.583273	0.350531	670			0.0912853	-0.0154505	0.189727	0.313443	0.0806577	-0.185353	-0.0366264	-0.182127	-0.348667	670
0.358572	0.299876	0.288974	0.195099	0.617088	0.511674	0.56353	0.654985	0.333378	671			0.0561399	-0.0702873	0.162489	0.31092	0.0896822	-0.18014	-0.0480914	-0.178988	-0.349017	671
0.354316	0.291205	0.253473	0.218837	0.60806	0.525749	0.591658	0.648538	0.326933	672			0.0350135	-0.100924	0.0929506	0.27135	0.0720891	-0.198308	-0.0045549	-0.178075	-0.337927	672
0.360956	0.341432	0.313366	0.172722	0.560158	0.532675	0.558536	0.572418	0.396947	673			0.0453794	-0.108309	0.0700281	0.246861	0.028443	-0.212674	-0.043627	-0.178845	-0.356233	673
0.37825	0.361118	0.322194	0.12722	0.543191	0.530111	0.54566	0.596944	0.372281	674			0.0176721	-0.101852	0.05012	0.219475	0.0216415	-0.231375	-0.0384351	-0.214068	-0.352103	674
0.35969	0.351789	0.317197	0.138358	0.493706	0.532776	0.561831	0.601725	0.376909	675			0.0469839	-0.111234	0.00214039	0.223968	-0.0163996	-0.243411	-0.0625741	-0.2528	-0.330347	675
0.376999	0.379215	0.287673	0.112298	0.470588	0.55923	0.491387	0.508492	0.34603	676			0.0148282	-0.111092	-0.0017569	0.173891	-0.0403953	-0.244887	-0.0785192	-0.272341	-0.355475	676
0.396495	0.406509	0.285697	0.111249	0.473475	0.545644	0.486423	0.515873	0.368193	677			0.0152808	-0.101112	-0.0119108	0.155658	-0.0587202	-0.25115	-0.0717063	-0.273408	-0.365316	677
0.411853	0.424549	0.288781	0.0903006	0.409718	0.587478	0.486888	0.539406	0.406419	678			0.0148708	-0.123084	-0.0566949	0.130178	-0.0997317	-0.279573	-0.0889236	-0.291114	-0.379574	678
0.395139	0.39718	0.291059	0.117861	0.401813	0.559882	0.451875	0.469369	0.388936	679			0.0205245	-0.123118	-0.0843473	0.101587	-0.130841	-0.286105	-0.104	-0.304586	-0.382896	679
0.434231	0.47187	0.339516	0.032986	0.236807	0.440636	0.371803	0.428898	0.387205	680			0.00414647	-0.137933	-0.0937624	0.0827652	-0.13557	-0.27241	-0.0987485	-0.298272	-0.377103	680
0.400928	0.420109	0.312738	0.0057207	0.178662	0.19511	0.240128	0.419354	0.346831	681			-0.0270873	-0.160395	-0.112749	0.061525	-0.149852	-0.276244	-0.097698	-0.301481	-0.369693	681
0.405854	0.496884	0.351136	0.0180116	0.190052	0.18887	0.281649	0.386241	0.365978	682			-0.0461898	-0.1839	-0.136026	0.0380371	-0.168732	-0.275094	-0.108425	-0.303309	-0.374667	682
0.424645	0.524029	0.334045	0.00301262	0.15189	0.134435	0.268129	0.402557	0.375681	683			-0.0479855	-0.182279	-0.150478	0.0152291	-0.18226	-0.281936	-0.118133	-0.305561	-0.37659	683
0.421434	0.516088	0.337301	-0.0414048	0.154843	0.0611484	0.203464	0.42421	0.416733	684			-0.0590742	-0.161688	-0.136155	0.00255958	-0.183141	-0.274574	-0.124644	-0.314003	-0.372514	684
0.438963	0.562068	0.33528	-0.0229047	0.140616	0.0297775	0.168095	0.390154	0.43008	685			-0.0621765	-0.167581	-0.14674	-0.0110787	-0.198298	-0.277743	-0.131851	-0.321732	-0.376612	685
0.424134	0.563756	0.365492	-0.0413433	0.0717885	0.00379644	0.129121	0.299413	0.45758	686			-0.0643104	-0.178587	-0.162996	-0.021968	-0.207721	-0.292236	-0.1572	-0.330369	-0.385361	686
0.444688	0.579271	0.343893	-0.0735577	0.0426581	-0.0643809	0.104778	0.339861	0.433076	687			-0.0779503	-0.162381	-0.184928	-0.0059761	-0.206926	-0.318478	-0.150863	-0.334816	-0.380883	687
0.444063	0.599393	0.382766	-0.121043	-0.0214349	-0.14592	0.0367885	0.285332	0.518367	688			-0.0847753	-0.184911	-0.195219	-0.0672731	-0.232998	-0.312425	-0.217616	-0.335132	-0.389427	688
0.458465	0.618973	0.32314	-0.125703	0.00403902	-0.163266	0.0271968	0.372688	0.214678	689			-0.0706269	-0.18518	-0.219688	-0.0818732	-0.278225	-0.301168	-0.182935	-0.347465	-0.414915	689
0.45137	0.621237	0.362103	-0.146857	-0.0736244	-0.207112	-0.0729288	0.228194	0.537582	690			-0.0466736	-0.21038	-0.215089	-0.0819077	-0.300867	-0.26251	-0.215492	-0.356849	-0.422556	690
0.451479	0.611046	0.367545	-0.156706	-0.100357	-0.195587	-0.0801738	0.179367	0.763284	691			-0.11986	-0.235004	-0.234232	-0.10478	-0.301962	-0.317018	-0.23252	-0.377505	-0.411571	691
0.466554	0.609446	0.367637	-0.185448	-0.138392	-0.21937	-0.144809	0.156998	0.239039	692			-0.132008	-0.247746	-0.250238	-0.118318	-0.3222	-0.326281	-0.25055	-0.381705	-0.420601	692
0.477806	0.620254	0.390918	-0.201631	-0.165868	-0.250682	-0.2082	0.0797454	0.295089	693			-0.146386	-0.262663	-0.273208	-0.140705	-0.351246	-0.338643	-0.278138	-0.387392	-0.426512	693
0.479318	0.574598	0.392781	-0.22262	-0.219041	-0.244975	-0.209222	0.106614	0.274823	694			-0.169032	-0.283918	-0.283995	-0.15499	-0.379636	-0.332354	-0.276357	-0.394521	-0.418365	694
0.468108	0.586751	0.400948	-0.197369	-0.191792	-0.245876	-0.200872	0.273107	0.13256	695			-0.195486	-0.302019	-0.272394	-0.192818	-0.408784	-0.310341	-0.305729	-0.383974	-0.437172	695
0.445671	0.561082	0.380271	-0.221194	-0.218018	-0.24624	-0.162864	0.178776	0.26081	696			-0.190831	-0.277148	-0.297376	-0.193165	-0.410516	-0.327831	-0.310549	-0.418085	-0.425674	696
0.443493	0.534576	0.389621	-0.324768	-0.261476	-0.292976	-0.124962	0.177529	0.267076	697			-0.177181	-0.260829	-0.300046	-0.197621	-0.403016	-0.326487	-0.323066	-0.4242	-0.430378	697
0.473207	0.459448	0.387536	-0.335221	-0.284785	-0.329778	-0.107971	0.20635	0.152384	698			-0.178309	-0.26651	-0.30565	-0.197937	-0.382673	-0.354244	-0.326252	-0.406703	-0.434986	698
0.44952	0.459634	0.351421	-0.364903	-0.275115	-0.324484	-0.131056	0.164052	0.155374	699			-0.200497	-0.289368	-0.311263	-0.209108	-0.386172	-0.362174	-0.335152	-0.398983	-0.438534	699
0.447392	0.47299	0.335314	-0.423142	-0.336052	-0.360626	-0.11636	0.154853	0.12671	700			-0.186823	-0.286831	-0.325339	-0.22244	-0.417448	-0.363825	-0.333297	-0.396051	-0.441484	700
0.461943	0.453922	0.353606	-0.479303	-0.345713	-0.369238	-0.104079	-0.197472	-0.0796222	701			-0.20028	-0.328192	-0.357282	-0.207171	-0.400455	-0.376321	-0.343044	-0.413893	-0.445142	701
0.459995	0.470262	0.361132	-0.544945	-0.341042	-0.382161	-0.187985	-0.297751	-0.0741596	702			-0.22222	-0.312593	-0.346978	-0.206888	-0.413612	-0.373679	-0.348305	-0.411336	-0.454341	702
0.424385	0.449126	0.375726	-0.471424	-0.399831	-0.467607	-0.264335	-0.44461	-0.0781106	703			-0.22278	-0.310094	-0.321872	-0.231015	-0.380345	-0.369584	-0.351912	-0.418048	-0.431652	703
0.433755	0.442195	0.354279	-0.519	-0.439169	-0.460249	-0.367237	-0.537494	-0.160741	704			-0.238478	-0.312639	-0.319938	-0.236048	-0.415755	-0.356333	-0.347798	-0.426357	-0.428421	704
0.429601	0.468736	0.380179	-0.568181	-0.440301	-0.479424	-0.344338	-0.511945	-0.16157	705			-0.235869	-0.318613	-0.347988	-0.213631	-0.426647	-0.355793	-0.356782	-0.431395	-0.44196	705
0.428372	0.496685	0.391067	-0.598114	-0.416299	-0.512105	-0.304208	-0.432134	-0.119412	706			-0.223045	-0.318235	-0.354974	-0.214179	-0.437231	-0.348024	-0.347207	-0.438416	-0.44351	706
0.407812	0.477558	0.372263	-0.593335	-0.433048	-0.482563	-0.260544	-0.471421	-0.115154	707			-0.220677	-0.318606	-0.363378	-0.220409	-0.44304	-0.350083	-0.350259	-0.444298	-0.444118	707
0.394014	0.48613	0.389041	-0.486235	-0.434423	-0.476395	-0.221557	-0.453374	-0.142872	708			-0.212499	-0.31677	-0.364999	-0.225119	-0.444102	-0.354006	-0.351019	-0.449819	-0.441708	708
0.376134	0.484777	0.394509	-0.475802	-0.417578	-0.450931	-0.222696	-0.461932	-0.106401	709			-0.215127	-0.305273	-0.369651	-0.23338	-0.435424	-0.35883	-0.366425	-0.448878	-0.447463	709
0.359027	0.521039	0.369225	-0.479925	-0.444307	-0.47093	-0.234007	-0.42915	-0.119924	710			-0.209444	-0.286503	-0.357706	-0.23694	-0.417747	-0.349812	-0.374998	-0.449174	-0.446761	710
0.359801	0.516641	0.375561	-0.526442	-0.460488	-0.503794	-0.265831	-0.518339	-0.132522	711			-0.20166	-0.272947	-0.353523	-0.244921	-0.412372	-0.341315	-0.3843	-0.447904	-0.440602	711
0.313363	0.532414	0.325571	-0.465387	-0.511041	-0.533991	-0.393922	-0.595153	-0.169867	712			-0.197382	-0.263705	-0.349522	-0.251739	-0.411718	-0.332869	-0.392204	-0.448839	-0.433138	712
0.296654	0.525064	0.31383	-0.451026	-0.57576	-0.54141	-0.408039	-0.599571	-0.186566	713			-0.194192	-0.258764	-0.345885	-0.252058	-0.412142	-0.335916	-0.39469	-0.453534	-0.436389	713
0.28716	0.515277	0.266638	-0.459206	-0.539679	-0.550193	-0.393661	-0.589013	-0.15376	714			-0.196532	-0.263058	-0.342496	-0.248053	-0.403235	-0.341435	-0.40678	-0.455026	-0.432759	714
0.264894	0.437855	0.15511	-0.498553	-0.542131	-0.578417	-0.429035	-0.594069	-0.221843	715			-0.192829	-0.26513	-0.343661	-0.250585	-0.411011	-0.335462	-0.409384	-0.456978	-0.431215	715
0.236184	0.315949	0.100209	-0.435733	-0.560318	-0.604069	-0.396267	-0.630859	-0.175703	716			-0.195563	-0.256795	-0.339231	-0.250631	-0.402577	-0.332782	-0.405436	-0.454327	-0.425283	716
0.181275	0.236422	0.0911598	-0.395989	-0.555036	-0.559202	-0.361895	-0.64521	-0.182695	717			-0.196865	-0.26322	-0.345331	-0.251848	-0.411174	-0.328947	-0.407422	-0.450264	-0.43131	717
0.17506	0.116867	0.0187935	-0.386809	-0.582885	-0.55892	-0.362896	-0.621863	-0.163505	718			-0.194421	-0.266836	-0.354054	-0.261084	-0.425034	-0.327856	-0.414528	-0.451202	-0.434257	718
0.152086	0.0470313	-0.0482606	-0.313275	-0.623869	-0.533673	-0.357198	-0.555678	-0.15786	719			-0.190411	-0.264626	-0.357503	-0.268259	-0.42379	-0.330677	-0.416054	-0.44968	-0.426287	719
0.0702698	-0.0813607	-0.0530018	-0.233972	-0.656927	-0.556937	-0.355935	-0.521415	-0.232101	720			-0.189601	-0.268175	-0.363081	-0.273925	-0.423589	-0.332691	-0.424291	-0.446103	-0.431146	720
-0.10617	-0.236647	-0.109403	-0.155069	-0.693556	-0.581911	-0.373355	-0.480545	-0.233298	721			-0.189741	-0.26	-0.357337	-0.279492	-0.417804	-0.340238	-0.425982	-0.446618	-0.438008	721
-0.413637	-0.320266	-0.181087	-0.10851	-0.691573	-0.559665	-0.361055	-0.508544	-0.24632	722			-0.19193	-0.251599	-0.353207	-0.279913	-0.401701	-0.350411	-0.428847	-0.445555	-0.427399	722
-0.525605	-0.341156	-0.179626	-0.110184	-0.668545	-0.514124	-0.372101	-0.438205	-0.231131	723			-0.194505	-0.248028	-0.353111	-0.282242	-0.394195	-0.352853	-0.427805	-0.438814	-0.424057	723
-0.529485	-0.388493	-0.254366	-0.0160732	-0.588749	-0.489362	-0.383981	-0.444398	-0.202178	724			-0.19101	-0.247108	-0.352714	-0.2831	-0.394854	-0.349457	-0.421235	-0.434914	-0.417427	724
-0.565616	-0.436343	-0.2422	-0.0192804	-0.515565	-0.460536	-0.388267	-0.406986	-0.18105	725			-0.191146	-0.246182	-0.338098	-0.276788	-0.397963	-0.326222	-0.42134	-0.439385	-0.420829	725
-0.56782	-0.465249	-0.240733	-0.000492158	-0.571903	-0.477186	-0.314005	-0.395027	-0.181725	726			-0.181122	-0.237927	-0.334997	-0.272828	-0.393417	-0.322257	-0.423605	-0.44731	-0.418417	726
-0.573695	-0.447263	-0.250929	-0.0209521	-0.489996	-0.439272	-0.294546	-0.311441	-0.190623	727			-0.170037	-0.22792	-0.335034	-0.271767	-0.386033	-0.321684	-0.424261	-0.446672	-0.404391	727
-0.586682	-0.486734	-0.247846	-0.0176449	-0.51523	-0.495198	-0.292343	-0.296781	-0.204603	728			-0.171943	-0.224112	-0.331111	-0.254466	-0.362493	-0.333348	-0.42497	-0.45141	-0.394488	728
-0.569089	-0.513158	-0.245384	0.0106242	-0.551024	-0.470073	-0.355931	-0.42718	-0.11837	729			-0.165393	-0.221254	-0.310608	-0.229439	-0.339688	-0.33623	-0.418831	-0.464962	-0.401468	729
-0.568028	-0.51653	-0.273811	-0.00434853	-0.536455	-0.492355	-0.449021	-0.452199	-0.185432	730			-0.152432	-0.210435	-0.314834	-0.224435	-0.324541	-0.340288	-0.41663	-0.451315	-0.400369	730
-0.592707	-0.52636	-0.25251	-0.0217345	-0.544633	-0.498409	-0.568667	-0.456068	-0.190281	731			-0.131402	-0.200232	-0.312517	-0.20205	-0.29102	-0.343765	-0.419342	-0.455781	-0.3919	731
-0.606755	-0.51003	-0.246919	-0.01811	-0.480498	-0.492683	-0.582442	-0.441651	-0.196234	732			-0.102388	-0.176105	-0.303802	-0.182825	-0.260827	-0.347364	-0.415931	-0.451248	-0.399994	732
-0.569717	-0.503512	-0.235799	-0.02219	-0.485	-0.491202	-0.563859	-0.415497	-0.200814	733			-0.0811824	-0.163621	-0.299876	-0.193418	-0.274789	-0.335105	-0.419766	-0.456113	-0.387205	733
-0.567525	-0.478947	-0.214708	-0.0817866	-0.513448	-0.447095	-0.587913	-0.381104	-0.217937	734			-0.0702032	-0.154334	-0.290888	-0.19166	-0.269214	-0.326322	-0.429146	-0.457644	-0.386812	734
-0.60399	-0.460512	-0.200191	-0.115727	-0.515447	-0.503386	-0.543304	-0.403735	-0.2148	735			-0.0476185	-0.122556	-0.278528	-0.185371	-0.239434	-0.329839	-0.442003	-0.466425	-0.378119	735
-0.602174	-0.45495	-0.224526	-0.095056	-0.510175	-0.51354	-0.550036	-0.381295	-0.18099	736			-0.0381231	-0.114824	-0.261369	-0.173871	-0.235617	-0.319471	-0.444186	-0.461748	-0.368161	736
-0.606576	-0.44425	-0.214879	-0.083324	-0.530613	-0.458565	-0.555191	-0.315129	-0.201163	737			-0.0391962	-0.098936	-0.250618	-0.173159	-0.217714	-0.315714	-0.446964	-0.462149	-0.365057	737
-0.60228	-0.432357	-0.211324	-0.105156	-0.520665	-0.462566	-0.522799	-0.311764	-0.193599	738			-0.0454272	-0.111858	-0.266214	-0.186858	-0.241735	-0.315335	-0.446811	-0.457406	-0.365272	738
-0.601985	-0.444402	-0.211432	-0.103948	-0.539099	-0.395196	-0.556663	-0.319185	-0.196715	739			-0.0417929	-0.114414	-0.275515	-0.183881	-0.230198	-0.324155	-0.445543	-0.453611	-0.360615	739
-0.603931	-0.447476	-0.22374	-0.0959103	-0.558015	-0.293769	-0.492166	-0.334863	-0.197639	740			-0.0379997	-0.112461	-0.280984	-0.185135	-0.221141	-0.332626	-0.448429	-0.453097	-0.365833	740
-0.598171	-0.435057	-0.198511	-0.0886371	-0.68894	-0.118008	-0.421534	-0.337522	-0.22383	741			-0.0084427	-0.0824368	-0.266937	-0.184708	-0.204591	-0.324158	-0.467337	-0.458582	-0.351713	741
-0.60933	-0.411708	-0.240979	-0.0552978	-0.538709	-0.161993	-0.374021	-0.338122	-0.239569	742			-0.0143656	-0.0848013	-0.275556	-0.200275	-0.205625	-0.324964	-0.473039	-0.466061	-0.343198	742
-0.595077	-0.413149	-0.210419	-0.107461	-0.560831	-0.0976667	-0.426473	-0.405029	-0.29695	743			-0.0223308	-0.0937282	-0.270968	-0.202972	-0.242986	-0.320587	-0.467272	-0.45995	-0.345501	743
-0.59659	-0.432295	-0.20851	-0.0776178	-0.685426	-0.0680711	-0.365263	-0.39145	-0.276987	744			-0.0053442	-0.0704552	-0.251636	-0.192777	-0.221717	-0.310413	-0.475556	-0.458617	-0.343997	744
-0.578676	-0.482839	-0.231072	-0.054697	-0.50388	-0.0470611	-0.409259	-0.354011	-0.262905	745			-0.0068841	-0.0716075	-0.243465	-0.179937	-0.210709	-0.309724	-0.481447	-0.464545	-0.341504	745
-0.582384	-0.498765	-0.264296	0.0613295	-0.476736	0.00141745	-0.366547	-0.351774	-0.234727	746			-0.0035404	-0.0648453	-0.224959	-0.16339	-0.205266	-0.316037	-0.485322	-0.469603	-0.32339	746
-0.585883	-0.52497	-0.280404	0.0867093	-0.395722	-0.0371442	-0.356203	-0.347875	-0.232586	747			-0.0013103	-0.0398218	-0.199561	-0.155148	-0.190373	-0.313947	-0.482354	-0.468898	-0.311063	747
-0.59038	-0.548481	-0.248112	0.0373636	-0.464699	0.0381497	-0.34343	-0.3068	-0.23284	748			-0.0012552	-0.0467381	-0.20186	-0.160591	-0.194489	-0.304014	-0.482578	-0.462632	-0.313774	748
-0.594223	-0.539331	-0.255428	0.0425814	-0.500212	0.101487	-0.351471	-0.323672	-0.219311	749			0.0005946	-0.0422965	-0.207684	-0.158456	-0.175935	-0.317216	-0.480991	-0.464626	-0.310537	749
-0.565723	-0.572614	-0.289253	0.0896194	-0.250693	0.104163	-0.179501	-0.282003	-0.225611	750			-0.0023558	-0.0595043	-0.227416	-0.167504	-0.185	-0.322879	-0.482082	-0.456883	-0.287676	750
-0.54734	-0.588493	-0.299082	0.0882174	-0.25846	0.0510314	-0.227196	-0.300565	-0.205199	751			0.0153489	-0.0432702	-0.214203	-0.159506	-0.168507	-0.29971	-0.490909	-0.468682	-0.315062	751
-0.544135	-0.602512	-0.312459	0.0739503	-0.135221	0.0887127	-0.125471	-0.233795	-0.202174	752			0.0331773	-0.0207371	-0.201643	-0.134574	-0.14349	-0.309376	-0.491202	-0.463186	-0.3297	752
-0.549234	-0.613056	-0.279334	0.0657302	-0.0689127	0.169331	-0.183773	-0.244753	-0.196585	753			0.0235289	-0.0130065	-0.197479	-0.146357	-0.151678	-0.302417	-0.484157	-0.460588	-0.329072	753
-0.550354	-0.624395	-0.293871	0.0859062	-0.112874	0.116946	-0.116036	-0.244066	-0.196888	754			0.0399775	-0.0202128	-0.189372	-0.108404	-0.128254	-0.314864	-0.473895	-0.456035	-0.344307	754
-0.537191	-0.65054	-0.323986	0.0307056	0.183628	0.118981	-0.120346	-0.198958	-0.163272	755			0.0481194	0.0228001	-0.122546	-0.0783005	-0.101174	-0.249225	-0.489211	-0.444136	-0.329126	755
-0.546232	-0.659024	-0.346938	0.122609	0.251476	0.138429	0.16385	-0.129746	-0.178476	756			0.0448619	0.0419723	-0.0855207	-0.0587594	-0.0539812	-0.253736	-0.468825	-0.446497	-0.301385	756
-0.536317	-0.660945	-0.391158	0.105877	0.51552	0.187276	0.261832	-0.163451	-0.158356	757			0.0415489	0.077138	-0.0317733	-0.0347827	-0.0353467	-0.245145	-0.46481	-0.460739	-0.252812	757
-0.539377	-0.667347	-0.346814	0.0920026	0.578671	0.346966	0.413794	-0.126573	-0.182876	758			0.034583	0.102336	-0.0092875	-0.0521765	-0.0049839	-0.2489	-0.458914	-0.458379	-0.183027	758
-0.49361	-0.67726	-0.374168	0.0943746	0.545738	0.29882	0.521777	-0.130221	-0.201718	759			0.0409024	0.0859225	-0.0226403	-0.0353598	-0.0235554	-0.228465	-0.449659	-0.449429	-0.237883	759
-0.541265	-0.665411	-0.35209	0.0952665	0.509126	0.313051	0.497332	-0.0900881	-0.232978	760			0.0500179	0.093414	-0.0160818	-0.0361363	-0.0238321	-0.21426	-0.438285	-0.45545	-0.219039	760
-0.50714	-0.697963	-0.325205	0.100891	0.363497	0.311789	0.432314	-0.130231	-0.477578	761			0.0738264	0.138377	0.00415865	-0.0124134	0.0663283	-0.196679	-0.442959	-0.45202	-0.122814	761
-0.505953	-0.680839	-0.354061	0.102724	0.438108	0.324698	0.330028	-0.159323	-0.185427	762			0.0933482	0.170639	0.0182875	-0.0033631	0.0874333	-0.198673	-0.445281	-0.452933	-0.135783	762
-0.496925	-0.664867	-0.379736	0.130813	0.538224	0.40432	0.379586	-0.157419	-0.203002	763			0.126572	0.196079	0.0090327	0.0142019	0.0670542	-0.246709	-0.438064	-0.444696	-0.145604	763
-0.48677	-0.658542	-0.400439	0.184379	0.573328	0.397693	0.402022	-0.0267124	-0.1012	764			0.125819	0.164164	0.00398262	0.0292516	0.0353129	-0.248929	-0.422963	-0.442561	-0.218874	764
-0.477754	-0.670363	-0.380367	0.18703	0.528605	0.433608	0.431808	-0.069708	-0.609736	765			0.0948442	0.108676	-0.0124193	0.0159815	-0.0151781	-0.215561	-0.386726	-0.411465	-0.298175	765
-0.446712	-0.709165	-0.382174	0.215401	0.617152	0.386542	0.488669	-0.0799357	-0.566454	766			0.0952886	0.102583	0.00289843	0.0223724	-0.0184208	-0.223141	-0.399204	-0.422184	-0.311335	766
-0.458412	-0.685617	-0.383545	0.116014	0.541984	0.472913	0.512496	-0.0840032	-0.590515	767			0.120098	0.114084	0.0269129	0.0477445	-0.0086049	-0.187415	-0.373647	-0.425496	-0.292828	767
-0.46353	-0.684828	-0.357795	0.159327	0.44997	0.460585	0.436468	-0.124071	-0.583704	768			0.0880819	0.128389	0.0706012	0.0623806	-0.0017881	-0.148663	-0.336461	-0.432782	-0.285909	768
-0.450147	-0.698366	-0.352781	0.12293	0.478112	0.446779	0.484962	-0.096758	-0.446582	769			0.0945102	0.116429	0.0778119	0.0846529	0.00895104	-0.156735	-0.328631	-0.418519	-0.287137	769
-0.413609	-0.729159	-0.333837	0.104827	0.511924	0.436497	0.551286	0.00931912	-0.685141	770			0.0958313	0.134072	0.109678	0.127315	0.0434557	-0.113972	-0.265964	-0.369417	-0.213989	770
-0.395431	-0.726631	-0.392803	0.0962796	0.606676	0.449496	0.559539	0.0545757	-0.564316	771			0.109546	0.175543	0.199367	0.207565	0.10395	-0.0106802	-0.155844	-0.295969	-0.179328	771
-0.329923	-0.726109	-0.343635	0.0958032	0.570543	0.442781	0.568743	0.105399	-2.21601	772			0.122651	0.208884	0.2809	0.283573	0.190608	0.116711	0.0516998	-0.158568	-0.10775	772
-0.308542	-0.711151	-0.375204	0.0539842	0.612338	0.473101	0.595923	0.146964	-2.78509	773			0.132447	0.211474	0.319079	0.327688	0.261059	0.19441	0.164795	-0.0064611	0.00726486	773
-0.253708	-0.660786	-0.315315	0.0551801	0.592782	0.440348	0.520368	0.112531	0.341407	774			0.133361	0.194307	0.345177	0.37031	0.31031	0.256689	0.267336	0.119533	0.084244	774
-0.247339	-0.588859	-0.271426	0.0685414	0.548675	0.488865	0.539467	0.0888338	0.550938	775			0.114999	0.22577	0.385437	0.387996	0.334315	0.308223	0.349963	0.186932	0.15282	775
-0.221046	-0.515734	-0.209626	0.0651376	0.519332	0.506323	0.551208	0.0229951	0.808913	776			0.157888	0.227534	0.405219	0.39988	0.378907	0.287934	0.409722	0.295997	0.129196	776
-0.253095	-0.50237	-0.16467	0.0946969	0.52305	0.519724	0.593525	0.108328	-0.291952	777			0.157953	0.228256	0.399364	0.423694	0.377721	0.3088	0.447648	0.344938	0.12782	777
-0.164676	-0.344189	-0.0645406	0.0833721	0.522756	0.519055	0.600977	0.145123	-0.586629	778			0.130832	0.258547	0.437822	0.444742	0.341066	0.300467	0.485181	0.353202	0.0509319	778
-0.0994488	-0.313078	0.033021	0.0599378	0.443292	0.631017	0.547278	0.113188	2.93727	779			0.128499	0.252224	0.448971	0.433842	0.336618	0.323359	0.498655	0.348945	0.0822599	779
-0.124079	-0.347623	0.13617	0.0636381	0.401981	0.613634	0.510657	-0.0113544	-1.55865	780			0.128695	0.252263	0.445354	0.453045	0.342769	0.316801	0.503024	0.382931	0.0908455	780
-0.0843606	-0.254041	0.132155	0.061986	0.432945	0.642269	0.503931	-0.0793012	-0.49381	781			0.120024	0.254942	0.436861	0.446317	0.366771	0.3212	0.525628	0.406755	0.0881281	781
0.107417	-0.0519412	0.113354	0.117367	0.391652	0.620581	0.528175	-0.0609894	-0.667459	782			0.1577	0.239824	0.43347	0.452351	0.350416	0.325053	0.514275	0.424248	0.10106	782
0.121046	-0.0565711	0.172547	0.123386	0.324202	0.645425	0.507444	-0.116524	-0.60867	783			0.134733	0.247978	0.462561	0.467231	0.334157	0.306257	0.505283	0.503082	0.291787	783
-0.0425639	-0.196303	0.217624	0.134049	0.390253	0.598264	0.523083	-0.135003	-0.445282	784			0.112692	0.296643	0.504552	0.454638	0.338122	0.316455	0.517433	0.481685	0.269406	784
0.0704437	-0.0427596	0.1383	0.101939	0.430686	0.59341	0.488142	-0.170495	-0.368573	785			0.0890188	0.301056	0.50633	0.484916	0.291018	0.340751	0.506002	0.483343	0.208848	785
-0.00292596	0.0374329	0.136552	0.0451195	0.423632	0.598737	0.404506	-0.289133	-0.417323	786			0.0963482	0.310216	0.505063	0.461255	0.32964	0.347176	0.498351	0.493345	0.239574	786
0.11589	0.0277157	0.162806	0.0990897	0.362909	0.56416	0.405787	-0.280129	-0.336822	787			0.110906	0.305287	0.505419	0.459023	0.358978	0.346078	0.503333	0.473991	0.198317	787
0.0666903	0.231727	0.22545	0.0626098	0.32292	0.530804	0.435766	-0.180652	-0.303285	788			0.0936847	0.318402	0.524878	0.467821	0.342297	0.366186	0.482436	0.48815	0.21556	788
0.0611165	0.399275	0.243455	0.000454104	0.353938	0.502909	0.453124	-0.188225	-0.300049	789			0.0751583	0.325586	0.520917	0.490109	0.337091	0.334784	0.499646	0.50856	0.207902	789
0.175137	0.624694	0.221118	-0.0529266	0.363579	0.482261	0.451963	-0.219993	-0.238791	790			0.1117	0.303313	0.512964	0.479289	0.347534	0.319506	0.509754	0.486104	0.24184	790
0.285711	0.631158	0.223761	-0.0274948	0.374121	0.471635	0.38442	-0.354986	-0.332763	791			0.117421	0.339958	0.499351	0.510128	0.305142	0.352182	0.479116	0.492466	0.213752	791
0.322973	0.683915	0.25026	-0.0710209	0.379094	0.498413	0.366867	-0.349173	-0.336732	792			0.114462	0.347315	0.521434	0.485604	0.323423	0.34784	0.50076	0.486127	0.215712	792
0.332217	0.665378	0.241877	-0.0735434	0.376346	0.503473	0.326555	-0.364599	-0.360032	793			0.0753116	0.347116	0.551191	0.48063	0.356264	0.366908	0.493414	0.487507	0.214668	793
0.353357	0.681942	0.284798	-0.0209939	0.410674	0.449842	0.348527	-0.386693	-0.379993	794			0.138061	0.36376	0.519314	0.48816	0.322169	0.348366	0.500274	0.469717	0.216129	794
0.35237	0.696213	0.296135	-0.0269452	0.367653	0.497841	0.351765	-0.390648	-0.360787	795			0.11444	0.347609	0.521973	0.486394	0.321148	0.344666	0.49632	0.470185	0.216277	795
0.380735	0.663363	0.336903	-0.0913734	0.31666	0.506792	0.398303	-0.301975	-0.328876	796			0.114439	0.347611	0.521965	0.486378	0.321219	0.344688	0.496598	0.489706	0.217865	796
0.263747	0.655583	0.266607	-0.0469384	0.339808	0.519384	0.401022	-0.285681	-0.197086	797			0.144798	0.337605	0.515431	0.485792	0.344417	0.346292	0.491206	0.507826	0.21835	797
0.278388	0.583811	0.269508	-0.0599493	0.356066	0.541537	0.401707	-0.299523	-0.279558	798			0.134319	0.338933	0.493361	0.501361	0.368216	0.305925	0.522263	0.510065	0.250616	798
0.244841	0.59664	0.251405	-0.0153546	0.329541	0.611464	0.364513	-0.281551	-0.276656	799			0.196362	0.319351	0.496436	0.490352	0.394357	0.303312	0.521085	0.510027	0.250696	799
0.274157	0.484955	0.260234	-0.0510334	0.279503	0.678002	0.468864	-0.233562	-0.299273	800			0.203985	0.333712	0.478412	0.487441	0.381257	0.348607	0.501719	0.511641	0.259152	800
0.204613	0.425921	0.216849	-0.0161385	0.289748	0.748026	0.515846	-0.188474	-0.32648	801			0.197806	0.366712	0.48813	0.500702	0.407058	0.346089	0.495876	0.509901	0.256742	801
0.246818	0.417484	0.267547	-0.0617401	0.236343	0.84102	0.515645	-0.134207	-0.320986	802			0.169456	0.357789	0.47973	0.500053	0.391778	0.336952	0.498083	0.516118	0.257437	802
0.226126	0.389829	0.234783	-0.0277954	0.254274	0.865898	0.556278	0.0321718	-0.264098	803			0.168237	0.33742	0.501201	0.482679	0.393458	0.3375	0.514253	0.495779	0.239154	803
0.22512	0.426643	0.310089	-0.000865074	0.216065	0.898987	0.555018	0.0619466	-0.270569	804			0.163366	0.355322	0.515607	0.509782	0.346555	0.323827	0.507328	0.517409	0.197819	804
0.182074	0.349331	0.292646	0.0247663	0.196148	0.976611	0.536357	0.0514445	-0.322439	805			0.163292	0.35585	0.513503	0.509624	0.379215	0.306563	0.518829	0.501357	0.196017	805
0.139827	0.331807	0.291986	0.0515856	0.182364	0.953709	0.582367	0.0713225	-0.3692	806			0.163292	0.355848	0.513509	0.509633	0.379194	0.306498	0.51771	0.48171	0.192967	806
0.125859	0.307332	0.296556	0.0211206	0.193381	0.92483	0.556846	0.0300937	-0.34132	807			0.123242	0.353852	0.53907	0.514043	0.376486	0.30705	0.517685	0.481659	0.192983	807
0.117495	0.281995	0.285833	0.0292752	0.196371	0.908698	0.545075	0.0276728	-0.31984	808			0.126846	0.394517	0.516665	0.515935	0.34	0.331748	0.496377	0.505142	0.192833	808
0.216722	0.324192	0.299194	0.00350541	0.173493	0.987909	0.555794	0.069027	-0.372427	809			0.126398	0.395222	0.514809	0.5123	0.337773	0.34532	0.500298	0.51684	0.215676	809
0.129717	0.267451	0.291054	0.0686667	0.123163	0.993282	0.526057	0.112972	-0.390796	810			0.0982685	0.437332	0.511522	0.475012	0.29609	0.403778	0.48493	0.491216	0.238647	810
0.134401	0.259159	0.29047	0.0672441	0.115414	0.904851	0.556054	0.0755963	-0.416196	811			0.111229	0.432099	0.5389	0.473386	0.244508	0.391266	0.480818	0.527879	0.203224	811
0.117392	0.231923	0.29881	0.0518318	0.138335	0.935932	0.545672	0.0603273	-0.34201	812			0.159262	0.404082	0.537835	0.44681	0.243143	0.397689	0.472246	0.508638	0.207755	812
0.119671	0.262799	0.30303	0.0408226	0.145661	0.959452	0.560453	0.0525873	-0.347913	813			0.136289	0.438901	0.513343	0.444107	0.196659	0.404322	0.474303	0.486377	0.203584	813
0.101868	0.254492	0.275193	0.0340438	0.180714	0.860623	0.588861	0.00151057	-0.32809	814			0.129883	0.435229	0.514033	0.444133	0.196613	0.40434	0.474221	0.489132	0.207563	814
0.107067	0.280197	0.28291	0.0267865	0.183696	0.825872	0.578728	0.00817504	-0.318474	815			0.139618	0.443431	0.524763	0.456976	0.214196	0.405469	0.475842	0.503922	0.225194	815
0.103107	0.280769	0.270348	0.0289612	0.194288	0.885337	0.601085	0.0760851	-0.292185	816			0.129777	0.435597	0.513185	0.440628	0.215517	0.398311	0.479715	0.512903	0.220693	816
0.0969869	0.257605	0.211995	0.0241001	0.229489	0.875757	0.568667	0.0375648	-0.277668	817			0.139412	0.444041	0.523661	0.452739	0.234147	0.384394	0.479357	0.494703	0.256501	817
0.169593	0.345764	0.282641	0.0202995	0.218924	0.883501	0.57053	0.0869353	-0.215646	818			0.105206	0.427291	0.554521	0.421799	0.237408	0.389338	0.459934	0.472285	0.261109	818
0.18407	0.358321	0.239759	-0.0255728	0.269786	0.846364	0.58111	0.119349	-0.19922	819			0.12458	0.415176	0.5454	0.444624	0.278258	0.399571	0.441438	0.459521	0.271769	819
0.144111	0.355629	0.265377	-0.0344433	0.241325	0.856707	0.596894	0.190404	-0.167658	820			0.120971	0.411297	0.534369	0.433569	0.260992	0.411981	0.449482	0.485295	0.240706	820
0.239875	0.409688	0.251734	-0.0269	0.272352	0.865753	0.573555	0.151809	-0.196968	821			0.133585	0.436768	0.52692	0.463974	0.216854	0.397321	0.453388	0.486513	0.230614	821
0.229933	0.434786	0.30385	0.00132825	0.232913	0.837468	0.583881	0.147442	-0.16343	822			0.0996087	0.420268	0.544229	0.469892	0.214222	0.382697	0.481794	0.514304	0.2217	822
0.238026	0.412482	0.244564	0.00339882	0.279452	0.855825	0.54671	0.211578	-0.17777	823			0.0941116	0.429559	0.512623	0.448516	0.239091	0.429597	0.469184	0.524309	0.22835	823
0.238865	0.418812	0.251531	-0.0253873	0.283074	0.865394	0.556419	0.180401	-0.252365	824			0.0531984	0.394444	0.537929	0.488978	0.268241	0.387356	0.47013	0.524712	0.23573	824
0.240206	0.447653	0.284588	-0.0180147	0.250121	0.833169	0.489412	0.189475	-0.0448142	825			0.0599254	0.367619	0.523268	0.465768	0.288697	0.404158	0.496372	0.506849	0.230164	825
0.172002	0.411651	0.286212	0.0185718	0.259386	0.832512	0.518059	0.270359	-0.0353332	826			0.0885538	0.364233	0.532546	0.456997	0.286497	0.394456	0.515413	0.507487	0.226674	826
0.21604	0.394505	0.266626	-0.00250716	0.251119	0.906188	0.483282	0.222166	0.0758488	827			0.121512	0.350581	0.523347	0.461646	0.255504	0.397565	0.509438	0.521693	0.21966	827
0.147964	0.343118	0.237815	0.0174371	0.239481	0.836807	0.487403	0.142715	0.00678509	828			0.083788	0.372519	0.521597	0.445984	0.267563	0.394358	0.515807	0.509356	0.22246	828
0.20836	0.379464	0.277124	0.0146686	0.218133	0.839949	0.479983	0.260349	0.0307114	829			0.0700092	0.397902	0.528295	0.464954	0.227911	0.413805	0.487179	0.494659	0.223369	829
0.210166	0.361333	0.277033	0.03537	0.17252	0.85866	0.530807	0.271277	-0.25736	830			0.0708841	0.373595	0.560273	0.471767	0.250037	0.384544	0.478215	0.516395	0.233826	830
0.182121	0.331996	0.323373	0.0439557	0.140028	0.785748	0.524632	0.31988	-0.411299	831			0.070887	0.373592	0.560292	0.471772	0.249292	0.386343	0.482012	0.517976	0.233654	831
0.171332	0.324361	0.314516	0.0432659	0.142482	0.80509	0.543923	0.359381	-0.216005	832			0.0696501	0.396145	0.543945	0.460189	0.213659	0.384536	0.490344	0.520052	0.228251	832
0.182428	0.326418	0.282996	0.0690155	0.157365	0.762688	0.515833	0.389378	-0.239204	833			0.126334	0.382929	0.527453	0.451403	0.237266	0.378112	0.488267	0.514981	0.232087	833
0.128269	0.272992	0.297349	0.0541277	0.138987	0.790565	0.527265	0.347762	-0.18563	834			0.129436	0.387253	0.540332	0.464822	0.252123	0.38594	0.475723	0.535544	0.221161	834
0.133167	0.28926	0.29909	0.0600475	0.156605	0.730861	0.519085	0.354091	-0.209554	835			0.156752	0.394862	0.507384	0.404136	0.228138	0.429904	0.467893	0.502519	0.245118	835
0.12464	0.286787	0.304659	0.0529436	0.142126	0.771441	0.553887	0.329753	-0.2417	836			0.160693	0.370754	0.52877	0.450496	0.267136	0.384009	0.460293	0.528665	0.250933	836
0.128358	0.28132	0.260759	0.0720654	0.150206	0.776564	0.54359	0.359559	-0.240653	837			0.135584	0.386592	0.517057	0.43275	0.191472	0.383771	0.465585	0.534166	0.248023	837
0.128181	0.286258	0.29624	0.0551414	0.130166	0.816824	0.553208	0.340287	-0.123227	838			0.158627	0.377233	0.519078	0.452328	0.214377	0.3757	0.457437	0.525806	0.278524	838
0.135963	0.280907	0.259069	0.0665664	0.192865	0.792063	0.537619	0.245036	-0.500572	839			0.119768	0.360829	0.548695	0.464367	0.261087	0.381309	0.446027	0.516352	0.303102	839
0.221166	0.338007	0.261848	0.0642762	0.182766	0.787172	0.497612	0.279983	-0.58277	840			0.121007	0.366513	0.50849	0.448059	0.250036	0.397486	0.453782	0.544767	0.278634	840
0.145094	0.313735	0.237052	0.0630295	0.186083	0.830624	0.529625	0.40095	-0.21267	841			0.1345	0.364295	0.491454	0.455765	0.275151	0.377824	0.450947	0.519756	0.286324	841
0.251666	0.423368	0.302991	0.0399235	0.195594	0.850334	0.541138	0.467839	-0.22311	842			0.107157	0.375641	0.505631	0.421395	0.229139	0.430018	0.448643	0.548418	0.28	842
0.223618	0.384128	0.246835	0.00530813	0.212597	0.786686	0.527253	0.421238	-0.492143	843			0.115353	0.391872	0.533771	0.457661	0.203222	0.381109	0.458614	0.53911	0.271475	843
0.190636	0.347023	0.238031	0.0365641	0.219746	0.782418	0.493829	0.36025	-0.353787	844			0.0867481	0.397057	0.537192	0.425637	0.200932	0.378005	0.464332	0.53625	0.272135	844
0.191874	0.348685	0.238774	0.029312	0.19965	0.735327	0.469521	0.4291	-0.280527	845			0.117509	0.374297	0.51235	0.404044	0.218396	0.372913	0.468449	0.536338	0.272824	845
0.277676	0.431379	0.304285	0.0332394	0.178361	0.581713	0.447653	0.391842	0.411142	846			0.14435	0.370929	0.522669	0.397608	0.220749	0.384212	0.425086	0.50799	0.274176	846
0.251437	0.426918	0.266205	0.051814	0.181276	0.54056	0.445763	0.418013	0.40022	847			0.113332	0.394857	0.545449	0.419299	0.202552	0.402773	0.433642	0.544372	0.246289	847
0.292546	0.465792	0.285478	0.0189926	0.141588	0.390837	0.380567	0.442053	0.393562	848			0.156368	0.388757	0.474214	0.410004	0.225548	0.400174	0.43579	0.543034	0.247436	848
0.190537	0.430108	0.303384	0.0717222	0.0903602	0.344234	0.358624	0.422557	0.376978	849			0.12084	0.391431	0.484309	0.424576	0.224335	0.42568	0.409416	0.54861	0.237406	849
0.227108	0.447152	0.283358	0.0752419	0.0844845	0.278247	0.329457	0.394925	0.424091	850			0.0891886	0.372528	0.53352	0.425284	0.250074	0.405348	0.419755	0.523814	0.250012	850
0.190547	0.370246	0.278854	0.0337885	0.0731457	0.223703	0.176597	0.351284	0.393013	851			0.118038	0.369989	0.541113	0.422951	0.259416	0.409721	0.411085	0.542698	0.247206	851
0.242654	0.403564	0.339145	0.0659259	0.0470401	0.143344	0.0513667	0.307963	0.390525	852			0.0845571	0.394853	0.527039	0.431111	0.170642	0.423415	0.416406	0.519578	0.240543	852
0.215591	0.377055	0.338328	0.0965577	0.0242202	0.164067	0.032899	0.262311	0.415348	853			0.0845575	0.394848	0.527052	0.4311	0.170628	0.42359	0.416168	0.520198	0.234851	853
0.176288	0.356003	0.308823	0.106198	-0.0197092	0.129167	0.0225248	0.273179	0.431014	854			0.0844639	0.394577	0.527072	0.433013	0.168273	0.421348	0.416396	0.518293	0.237333	854
0.194635	0.37614	0.315955	0.110991	-0.0203435	0.128227	0.0543427	0.280949	0.406427	855			0.0827311	0.397237	0.53866	0.399032	0.166541	0.41226	0.425254	0.51626	0.237174	855
0.172901	0.38118	0.377034	0.136712	-0.0900036	0.0470445	-0.0172913	0.250072	0.400882	856			0.0828244	0.397491	0.538469	0.399169	0.166458	0.41497	0.422688	0.51649	0.23991	856
0.188085	0.395309	0.357824	0.160324	-0.145699	-0.02271	-0.0872049	0.161239	0.432059	857			0.0859591	0.395099	0.538632	0.399157	0.166571	0.41225	0.425255	0.51626	0.237173	857
0.164539	0.377222	0.351941	0.168255	-0.127539	-0.0704192	-0.128717	0.190821	0.449196	858			0.0876128	0.39205	0.527118	0.432954	0.168319	0.421345	0.415461	0.505383	0.247205	858
0.168323	0.361683	0.358195	0.140614	-0.128756	-0.131163	-0.198722	0.135716	0.419405	859			0.0876116	0.392053	0.527107	0.432956	0.168317	0.42116	0.415864	0.50193	0.254436	859
0.158954	0.345232	0.365839	0.156098	-0.105118	-0.160488	-0.266139	0.19097	0.399315	860			0.0893807	0.392258	0.527182	0.433464	0.16311	0.438766	0.427671	0.540674	0.212651	860
0.157388	0.346363	0.354453	0.144874	-0.0976149	-0.121522	-0.163605	0.190495	0.425352	861			0.0827431	0.386532	0.514705	0.419104	0.155107	0.435741	0.428796	0.539082	0.212506	861
0.146215	0.361411	0.402074	0.162711	-0.162485	-0.147266	-0.248709	0.120258	0.427653	862			0.111278	0.401737	0.528471	0.435016	0.159281	0.427026	0.461058	0.552794	0.207468	862
0.190737	0.385871	0.387213	0.175272	-0.241201	-0.240084	-0.308427	0.134757	0.456329	863			0.0991173	0.363421	0.527821	0.422915	0.16613	0.425392	0.461184	0.552882	0.207441	863
0.170935	0.39857	0.505629	0.198446	-0.217432	-0.255418	-0.284834	0.153347	0.484979	864			0.136474	0.380176	0.50921	0.41312	0.169689	0.424569	0.461184	0.552913	0.207407	864
0.135892	0.361635	0.467813	0.214416	-0.211207	-0.236181	-0.264908	0.129531	0.548932	865			0.136473	0.380193	0.509233	0.411537	0.171821	0.427317	0.460948	0.558729	0.202186	865
0.1152	0.314243	0.486752	0.237859	-0.240915	-0.269354	-0.257921	0.109811	0.650409	866			0.151608	0.396702	0.507312	0.409995	0.172337	0.427222	0.460939	0.558738	0.202184	866
0.0879271	0.302459	0.515193	0.24675	-0.366426	-0.418249	-0.370792	0.0411623	0.603407	867			0.159942	0.346558	0.449145	0.416853	0.174117	0.427226	0.459972	0.555487	0.205003	867
0.0377827	0.270122	0.518004	0.230055	-0.438956	-0.50013	-0.433135	0.00322187	0.432185	868			0.137575	0.341547	0.527524	0.395853	0.213229	0.428131	0.438813	0.516285	0.221733	868
0.0556232	0.245749	0.445318	0.150101	-0.419099	-0.595568	-0.446856	-0.0655731	0.464815	869			0.112944	0.342644	0.516871	0.401913	0.210072	0.420363	0.440328	0.527436	0.22517	869
0.0561115	0.24624	0.463773	0.142346	-0.42412	-0.565898	-0.452133	-0.0424261	0.401828	870			0.103493	0.358754	0.512775	0.409684	0.122686	0.439439	0.432794	0.536927	0.214557	870
0.0673741	0.281552	0.47459	0.135821	-0.456173	-0.590583	-0.465691	-0.0899373	0.628844	871			0.126137	0.359152	0.477531	0.397774	0.131778	0.446905	0.416793	0.517435	0.212826	871
0.105709	0.297032	0.436397	0.136909	-0.453941	-0.576699	-0.50516	-0.104185	0.725292	872			0.0686717	0.363857	0.491863	0.394381	0.113657	0.426412	0.438367	0.513848	0.212047	872
0.0967405	0.302519	0.456199	0.157027	-0.432543	-0.557033	-0.509691	-0.102092	0.537988	873			0.0320244	0.390291	0.522726	0.39606	0.113017	0.42716	0.438319	0.514443	0.207896	873
0.0848292	0.266392	0.414601	0.10816	-0.466437	-0.537015	-0.525033	-0.0743976	0.473583	874			0.103068	0.404684	0.517713	0.38169	0.115794	0.417219	0.473362	0.531085	0.203081	874
0.0697701	0.214374	0.361259	0.085564	-0.433767	-0.587779	-0.496981	-0.0623343	0.539168	875			0.103842	0.401344	0.52383	0.396276	0.111187	0.41032	0.472292	0.528219	0.202235	875
-0.00724353	0.145237	0.279018	0.0414973	-0.460314	-0.569494	-0.553156	-0.130881	0.256431	876			0.103765	0.401711	0.522702	0.391003	0.141019	0.419832	0.4911	0.537521	0.164815	876
-0.0578729	0.142086	0.228149	0.041366	-0.44597	-0.598769	-0.543483	-0.145343	-0.0229466	877			0.0753675	0.406346	0.512587	0.402504	0.102736	0.431315	0.481098	0.557703	0.158196	877
-0.0469248	0.139422	0.26206	0.0436096	-0.464055	-0.593005	-0.570802	-0.257275	-0.536011	878			0.0753048	0.403933	0.510001	0.395553	0.140301	0.423427	0.493009	0.537841	0.164642	878
-0.0100833	0.120626	0.212821	0.0292201	-0.447825	-0.589059	-0.593622	-0.29147	-0.839987	879			0.10363	0.408529	0.523446	0.385724	0.150893	0.41372	0.444021	0.488901	0.214472	879
-0.0370674	0.113883	0.136199	0.0333645	-0.413135	-0.595812	-0.653144	-0.344747	-0.602137	880			0.101813	0.402296	0.492631	0.394093	0.115705	0.43185	0.431444	0.516201	0.208286	880
-0.129996	0.0417254	0.10708	0.00181976	-0.364754	-0.633857	-0.607938	-0.315563	-0.765699	881			0.0735673	0.408426	0.480773	0.394488	0.121806	0.432182	0.434962	0.521501	0.207737	881
-0.208443	-0.00598183	0.0291243	-0.0287577	-0.317391	-0.641076	-0.623172	-0.37822	-0.670312	882			0.0742996	0.410281	0.485048	0.410979	0.115693	0.425013	0.430885	0.539479	0.200477	882
-0.237817	-0.0816851	-0.039874	-0.0190822	-0.31862	-0.582948	-0.623715	-0.34498	-0.696428	883			0.126726	0.385151	0.508251	0.40499	0.1513	0.415669	0.427999	0.534518	0.195374	883
-0.385937	-0.236237	-0.0510934	-0.0447624	-0.334412	-0.635003	-0.603354	-0.386815	-0.571279	884			0.14463	0.382659	0.486304	0.407925	0.153374	0.40841	0.467481	0.531216	0.199501	884
-0.43141	-0.439436	-0.124497	-0.0306361	-0.328506	-0.638821	-0.612456	-0.337561	-0.563788	885			0.107164	0.381332	0.502091	0.405306	0.153255	0.40853	0.471316	0.514854	0.198281	885
-0.421446	-0.546254	-0.187159	0.00970103	-0.34527	-0.618809	-0.612851	-0.387499	-0.555492	886			0.107105	0.381314	0.501257	0.41367	0.160669	0.418603	0.462356	0.551177	0.20226	886
-0.445394	-0.565924	-0.201421	0.0340403	-0.323516	-0.629082	-0.588641	-0.297221	-0.714526	887			0.107221	0.379501	0.507328	0.398903	0.158812	0.396886	0.483692	0.548226	0.201427	887
-0.433875	-0.553849	-0.212847	0.0277697	-0.326638	-0.656693	-0.59581	-0.288111	-0.720713	888			0.107038	0.386139	0.507689	0.39884	0.158818	0.396818	0.483611	0.549495	0.201568	888
-0.460269	-0.574533	-0.228341	-0.0185409	-0.292352	-0.665486	-0.578087	-0.29811	-0.710542	889			0.107666	0.379292	0.500596	0.407909	0.160511	0.41852	0.462318	0.55114	0.202256	889
-0.413677	-0.540517	-0.241679	-0.00265559	-0.334714	-0.599842	-0.579675	-0.296935	-0.647802	890			0.029459	0.386347	0.498538	0.408849	0.117405	0.435569	0.463955	0.549812	0.202315	890
-0.438823	-0.582449	-0.266349	0.000522531	-0.305622	-0.630822	-0.574063	-0.269963	-0.589621	891			0.0612341	0.360646	0.51991	0.416225	0.156988	0.419225	0.462347	0.551074	0.202272	891
-0.459679	-0.576014	-0.24176	-0.00625929	-0.303352	-0.70059	-0.568201	-0.32881	-0.664989	892			0.0354403	0.341901	0.523835	0.42209	0.149244	0.409244	0.467537	0.531179	0.199521	892
-0.415931	-0.542226	-0.342224	-0.0706276	-0.231712	-0.61075	-0.568747	-0.304237	-0.544722	893			0.0100004	0.364563	0.502104	0.40959	0.109418	0.425731	0.466157	0.533723	0.196225	893
-0.402119	-0.49828	-0.326173	-0.0208265	-0.246707	-0.561635	-0.575791	-0.319019	-0.498881	894			0.0109831	0.369068	0.513871	0.430425	0.113668	0.42596	0.465288	0.529106	0.19951	894
-0.412524	-0.494587	-0.35454	-0.0488694	-0.200753	-0.605563	-0.602582	-0.412149	-0.528839	895			0.0064631	0.371845	0.531517	0.410452	0.106149	0.411045	0.472652	0.52728	0.199453	895
-0.363245	-0.493144	-0.318845	-0.0508308	-0.236992	-0.5781	-0.612832	-0.477796	-0.504286	896			0.00137798	0.387779	0.531348	0.406662	0.112227	0.417766	0.474726	0.52831	0.199225	896
-0.353373	-0.47066	-0.329422	-0.0556969	-0.229123	-0.579821	-0.59951	-0.434619	-0.521327	897			-0.016613	0.327331	0.533152	0.388701	0.126603	0.433778	0.45459	0.534379	0.205267	897
-0.371643	-0.451998	-0.331277	-0.0270708	-0.223546	-0.547988	-0.592162	-0.469302	-0.46503	898			0.0594126	0.344459	0.538023	0.420101	0.11928	0.453751	0.414418	0.498858	0.202916	898
-0.33659	-0.437728	-0.345781	-0.0465923	-0.191103	-0.560257	-0.618438	-0.456193	-0.457642	899			0.0592946	0.344897	0.536864	0.41263	0.157147	0.44793	0.423149	0.471117	0.209227	899
-0.349838	-0.472577	-0.33248	-0.0441917	-0.195774	-0.557223	-0.613682	-0.503102	-0.451682	900			0.0498386	0.341471	0.499748	0.415292	0.159303	0.446661	0.423517	0.468655	0.211184	900
-0.323823	-0.435704	-0.321076	-0.0266753	-0.214295	-0.481841	-0.593112	-0.494092	-0.448391	901			0.0498007	0.339901	0.491021	0.404122	0.116539	0.449822	0.417509	0.493517	0.202067	901
-0.378225	-0.481805	-0.325617	-0.0370522	-0.226258	-0.476847	-0.626839	-0.439304	-0.488297	902			0.00582014	0.372837	0.517003	0.403639	0.117142	0.453304	0.419034	0.493574	0.214827	902
-0.381869	-0.540729	-0.282096	-0.037184	-0.242035	-0.464283	-0.619254	-0.429317	-0.52486	903			0.00994153	0.369606	0.516823	0.405729	0.114495	0.441026	0.454219	0.511311	0.208442	903
-0.377852	-0.523271	-0.293981	-0.0473744	-0.237137	-0.524054	-0.622403	-0.456507	-0.483995	904			0.0507962	0.336479	0.497894	0.417897	0.109669	0.434432	0.450262	0.508336	0.195683	904
-0.374677	-0.528212	-0.285753	-0.0379505	-0.254896	-0.504909	-0.650201	-0.435396	-0.451798	905			0.0107465	0.367019	0.52224	0.4157	0.115532	0.43558	0.454255	0.51814	0.193879	905
-0.416491	-0.525349	-0.273118	-0.0289637	-0.231366	-0.436413	-0.613799	-0.390746	-0.363683	906			0.0506058	0.337865	0.495415	0.398953	0.15182	0.427849	0.460673	0.4964	0.193303	906
-0.38859	-0.513996	-0.299851	0.00612568	-0.266048	-0.456573	-0.568076	-0.369344	-0.327458	907			0.0610646	0.347505	0.502819	0.429199	0.130233	0.407696	0.439715	0.512287	0.16359	907
-0.371914	-0.512648	-0.31821	-0.0735885	-0.184352	-0.344275	-0.604645	-0.401905	-0.384072	908			0.0345498	0.374315	0.507405	0.422315	0.14171	0.389416	0.426464	0.458055	0.206523	908
-0.352219	-0.445015	-0.287525	-0.00459077	-0.211083	-0.434677	-0.523829	-0.349768	-0.449197	909			0.0345393	0.374279	0.50763	0.42376	0.141745	0.391308	0.422422	0.457058	0.194743	909
-0.33386	-0.425499	-0.321817	-0.0376117	-0.170352	-0.451846	-0.545647	-0.345106	-0.443241	910			0.0671361	0.323645	0.48454	0.45311	0.136893	0.393414	0.420896	0.452541	0.200903	910
-0.305907	-0.457625	-0.37215	-0.0479703	-0.129998	-0.398462	-0.46353	-0.378446	-0.41572	911			0.0303105	0.354771	0.498871	0.379445	0.0789417	0.434904	0.431193	0.469065	0.206882	911
-0.284125	-0.432525	-0.384992	-0.117588	-0.0665211	-0.290949	-0.425822	-0.360114	-0.352822	912			0.0537327	0.379866	0.469643	0.339274	0.0739795	0.426695	0.437119	0.439609	0.209516	912
-0.288678	-0.43601	-0.341287	-0.149998	-0.0128945	-0.123372	-0.249486	-0.284484	-0.325076	913			0.0551598	0.374576	0.47644	0.407727	0.126072	0.3791	0.431883	0.42706	0.210504	913
-0.264526	-0.449467	-0.394961	-0.178664	0.0472151	-0.101713	-0.0687796	-0.300113	-0.313089	914			0.0549912	0.370008	0.516023	0.419413	0.119114	0.376668	0.430378	0.430418	0.208939	914
-0.187021	-0.401848	-0.369022	-0.246131	0.158649	-0.0685984	-0.221725	-0.299969	-0.3302	915			-0.0269281	0.350086	0.564021	0.45147	0.106899	0.379077	0.430387	0.429209	0.209245	915
-0.202756	-0.376983	-0.354197	-0.198407	0.0200009	-0.115089	-0.210467	-0.315848	-0.348511	916			0.00126734	0.343978	0.53903	0.419721	0.119608	0.379519	0.430365	0.441122	0.207856	916
-0.177772	-0.369915	-0.342271	-0.249648	0.0682618	0.00084317	-0.238303	-0.317272	-0.346698	917			-0.0009937	0.351545	0.520103	0.349542	0.0798363	0.453215	0.415036	0.456386	0.210783	917
-0.17915	-0.358771	-0.360791	-0.259926	0.164078	-0.0464719	-0.037921	-0.21544	-0.346798	918			0.0571316	0.372893	0.498522	0.346795	0.0806035	0.454516	0.4125	0.462664	0.214098	918
-0.158995	-0.371761	-0.370697	-0.299458	0.231624	-0.0874148	-0.0732802	-0.141111	-0.320076	919			0.0576762	0.37784	0.505913	0.331224	0.0729391	0.428576	0.433244	0.462616	0.22221	919
-0.0992151	-0.339489	-0.420943	-0.310662	0.236396	-0.0898619	0.0287219	-0.0712645	-0.3273	920			-0.0078999	0.359632	0.497644	0.364717	0.0809417	0.454381	0.415794	0.458473	0.223694	920
-0.122899	-0.317778	-0.364026	-0.307643	0.201786	0.0589688	0.0700508	-0.0635545	-0.318803	921			0.0382655	0.318934	0.47756	0.348909	0.114873	0.436323	0.54867	0.424876	0.191198	921
-0.100979	-0.310422	-0.388441	-0.312416	0.246894	-0.00200447	0.0833248	-0.0659092	-0.313714	922			0.0215086	0.342172	0.491152	0.343565	0.0810052	0.443759	0.537955	0.456523	0.218179	922
-0.100922	-0.326254	-0.383186	-0.339336	0.354133	0.111666	0.273115	0.0176598	-0.343861	923			0.0263438	0.36442	0.492414	0.343511	0.130061	0.446226	0.531973	0.45567	0.229018	923
-0.0417133	-0.290577	-0.370271	-0.346955	0.373519	0.182734	0.267472	0.0550728	-0.300966	924			-0.0240027	0.392849	0.513762	0.32546	0.11573	0.453421	0.556653	0.450663	0.19004	924
-0.0878013	-0.308056	-0.371128	-0.365746	0.370277	0.180351	0.253035	0.0667511	-0.295947	925			-0.016463	0.381979	0.544428	0.325648	0.120323	0.450598	0.497447	0.438057	0.217984	925
-0.0104717	-0.286799	-0.385383	-0.372735	0.351136	0.155915	0.109571	0.0137215	-0.259677	926			-0.0470474	0.318365	0.516169	0.342359	0.0481132	0.487747	0.525704	0.467647	0.131505	926
-0.030116	-0.312514	-0.442084	-0.347171	0.246859	-0.0122243	0.114414	-0.0615602	-0.271613	927			0.0185623	0.265584	0.492207	0.330946	0.0211095	0.473323	0.507242	0.453264	0.166474	927
-0.0306412	-0.311956	-0.432347	-0.351309	0.221059	0.00580291	0.0361195	-0.102918	-0.251053	928			-0.0327754	0.287159	0.527107	0.310956	0.0298253	0.454632	0.551784	0.452139	0.17335	928
0.0195985	-0.286358	-0.429191	-0.36153	0.246934	0.0392012	-0.0381944	-0.15338	-0.22355	929			0.0238904	0.245262	0.498724	0.334423	0.0176511	0.462662	0.549917	0.44466	0.174112	929
-0.0591034	-0.303906	-0.409562	-0.339596	0.232906	0.0206727	-0.140609	-0.166089	-0.241188	930			0.0151523	0.304315	0.452264	0.300048	0.0380492	0.451802	0.554899	0.451256	0.172428	930
-0.0950236	-0.296347	-0.369099	-0.287768	0.170231	0.051918	-0.124894	-0.253338	-0.233444	931			0.0833306	0.230865	0.345681	0.355482	0.00339113	0.399374	0.527301	0.47596	0.166911	931
-0.023692	-0.259238	-0.350922	-0.248662	0.0634628	-0.0967097	-0.071388	-0.214453	-0.237123	932			0.0155629	0.302251	0.449432	0.343663	0.00907131	0.392916	0.507017	0.495939	0.198017	932
-0.035592	-0.272526	-0.368498	-0.264635	0.0690245	-0.0650845	-0.0807086	-0.188687	-0.252805	933			0.0774475	0.24844	0.431835	0.267097	-0.0619048	0.450888	0.509183	0.482519	0.18532	933
-0.0357415	-0.288775	-0.396247	-0.254862	0.0614686	-0.123507	-0.157277	-0.284284	-0.218058	934			-0.0173312	0.237721	0.415586	0.267013	-0.0520888	0.444839	0.521968	0.477416	0.204462	934
-0.027204	-0.279909	-0.368955	-0.267013	0.0622531	-0.0683099	-0.235843	-0.278207	-0.217913	935			-0.0196819	0.259856	0.437715	0.24485	0.0107777	0.42243	0.514941	0.478631	0.204396	935
-0.0350198	-0.290572	-0.3807	-0.259766	0.064327	-0.0724324	-0.295301	-0.294609	-0.245425	936			-0.0177736	0.236342	0.440317	0.225012	0.0348065	0.464773	0.476785	0.500019	0.186824	936
-0.0302962	-0.284332	-0.363471	-0.232891	0.0301219	-0.0929112	-0.493128	-0.356531	-0.280902	937			-0.0683695	0.243454	0.509321	0.288842	-0.0124679	0.423779	0.459148	0.520275	0.198914	937
-0.0175711	-0.260448	-0.354674	-0.234587	0.0353665	-0.0658481	-0.418224	-0.357483	-0.280208	938			-0.0741337	0.237592	0.505505	0.29613	0.0385625	0.36114	0.45094	0.461177	0.238826	938
-0.0563855	-0.291007	-0.376783	-0.242078	0.0700776	-0.136558	-0.483829	-0.325391	-0.300376	939			-0.0229998	0.22061	0.416786	0.228926	0.0934059	0.441724	0.402839	0.445334	0.253064	939
0.0220474	-0.240093	-0.360639	-0.260294	0.0952726	-0.166023	-0.551077	-0.343638	-0.280188	940			-0.0228198	0.220374	0.376296	0.235708	0.0481716	0.47566	0.436141	0.523069	0.214372	940
-0.0744771	-0.290181	-0.360412	-0.209004	-0.0177363	-0.200757	-0.55246	-0.401557	-0.268622	941			-0.0248495	0.230147	0.422709	0.345929	-0.0096272	0.426002	0.428205	0.529132	0.213781	941
-0.0967967	-0.312258	-0.36427	-0.156041	-0.105225	-0.27889	-0.660617	-0.465396	-0.258766	942			-0.0244019	0.228915	0.415187	0.329443	-0.0091599	0.428391	0.439839	0.518558	0.213814	942
-0.110204	-0.358315	-0.377053	-0.170889	-0.0205	-0.363749	-0.611905	-0.477142	-0.281119	943			0.0530228	0.161962	0.321998	0.191137	-0.0543946	0.469327	0.469204	0.510188	0.197545	943
-0.188483	-0.380487	-0.362561	-0.137396	-0.060242	-0.341834	-0.658126	-0.457864	-0.266509	944			0.0471363	0.179669	0.353953	0.228468	-0.034891	0.405842	0.496461	0.481417	0.206597	944
-0.102271	-0.343453	-0.394427	-0.132634	-0.077504	-0.380248	-0.61722	-0.424205	-0.272599	945			-0.0301612	0.0961653	0.410134	0.157623	-0.0430907	0.444605	0.415463	0.49895	0.192266	945
-0.113079	-0.343625	-0.414309	-0.179607	-0.0247733	-0.319286	-0.639588	-0.41532	-0.27346	946			0.0446435	0.173766	0.336454	0.243203	-0.0254963	0.403041	0.429364	0.496435	0.192711	946
-0.0862103	-0.354596	-0.435408	-0.214603	0.0101195	-0.321808	-0.65642	-0.439748	-0.300661	947			0.0446046	0.172371	0.332848	0.329172	-0.046084	0.31018	0.477643	0.520135	0.199052	947
-0.108375	-0.322804	-0.389894	-0.19538	-0.0489659	-0.2815	-0.647692	-0.454999	-0.298086	948			0.0423941	0.182654	0.327402	0.286761	0.0290732	0.34036	0.443618	0.510171	0.181567	948
-0.1199	-0.32126	-0.365694	-0.190667	-0.0439898	-0.277718	-0.667323	-0.448491	-0.321718	949			0.0422615	0.182926	0.327475	0.290184	-0.0036565	0.347184	0.451824	0.493591	0.184043	949
-0.174284	-0.360649	-0.338909	-0.158191	-0.0622969	-0.302451	-0.650569	-0.421768	-0.383193	950			0.041689	0.176047	0.347585	0.304109	-0.0306205	0.327126	0.442829	0.48494	0.216468	950
-0.13567	-0.336845	-0.315209	-0.11059	-0.123658	-0.407605	-0.657175	-0.35569	-0.333493	951			0.0423798	0.182758	0.330014	0.301908	0.00741683	0.307589	0.40319	0.45707	0.197171	951
-0.175773	-0.339486	-0.318466	-0.0768843	-0.165906	-0.443022	-0.606077	-0.348633	-0.250986	952			0.0423076	0.181936	0.334969	0.299584	0.00768557	0.311555	0.390206	0.460505	0.179116	952
-0.1801	-0.356692	-0.316971	-0.0826244	-0.153842	-0.439458	-0.568518	-0.309719	-0.142622	953			0.0453639	0.180695	0.347712	0.283021	0.0114723	0.311119	0.387736	0.464983	0.183071	953
-0.185119	-0.410953	-0.364777	-0.109979	-0.138321	-0.49838	-0.559022	-0.27746	-0.238729	954			-0.0472683	0.186353	0.404462	0.0953439	-0.0644652	0.43531	0.426973	0.471944	0.138777	954
-0.182099	-0.37019	-0.328629	-0.0942502	-0.136712	-0.474993	-0.560112	-0.214882	0.118754	955			-0.048922	0.192872	0.421273	0.127727	-0.0716089	0.432439	0.452203	0.490061	0.18459	955
-0.182031	-0.366581	-0.330781	-0.0899839	-0.140706	-0.472383	-0.528384	-0.163945	0.305587	956			0.0198239	0.119536	0.285539	0.18421	-0.0583452	0.383436	0.453171	0.439603	0.223413	956
-0.245932	-0.374763	-0.318632	-0.0633805	-0.143814	-0.490042	-0.53167	-0.159152	0.295461	957			0.0171506	0.0939822	0.318606	0.166091	-0.0712334	0.375978	0.512144	0.462871	0.145812	957
-0.205814	-0.380224	-0.326715	-0.0811059	-0.164148	-0.513935	-0.544726	-0.153978	0.331962	958			0.00501351	-0.0311642	0.308104	0.194622	-0.111153	0.36797	0.400669	0.463908	0.156189	958
-0.244493	-0.397588	-0.323714	-0.063065	-0.148397	-0.500926	-0.538166	-0.118023	0.40605	959			-0.0163785	0.0534101	0.259584	0.14845	-0.0512809	0.35486	0.403536	0.463273	0.156303	959
-0.153981	-0.365971	-0.321165	-0.0910741	-0.140056	-0.527209	-0.504593	-0.0837464	0.34137	960			0.0826531	0.0789801	0.175545	0.130989	-0.0439289	0.354247	0.41667	0.458175	0.166012	960
-0.161377	-0.323873	-0.287155	-0.0634021	-0.151428	-0.490551	-0.524793	-0.122062	0.363864	961			0.00526217	0.0139646	0.222873	0.0260374	0.00342072	0.391731	0.507252	0.475339	0.1606	961
-0.10793	-0.304882	-0.299784	-0.0998754	-0.12611	-0.442795	-0.544978	-0.142158	0.345503	962			0.0580274	-0.07384	0.121872	0.171522	-0.054319	0.309525	0.461975	0.486605	0.122936	962
-0.103835	-0.317518	-0.333766	-0.0886592	-0.0970722	-0.424464	-0.552522	-0.188571	0.390316	963			0.070804	-0.0604878	0.107961	0.159157	-0.0167703	0.28774	0.472793	0.451587	0.135102	963
-0.106117	-0.2998	-0.326233	-0.131748	-0.0473222	-0.398503	-0.558813	-0.188561	0.331143	964			0.0653302	-0.0341909	0.12337	0.0179333	0.00715766	0.34934	0.463249	0.441122	0.133318	964
-0.0678592	-0.305951	-0.344934	-0.118089	-0.0676056	-0.445836	-0.612468	-0.199799	0.433291	965			-0.0194511	-0.136277	0.0325244	0.0281885	0.0472695	0.289522	0.476386	0.447327	0.136098	965
-0.157898	-0.327122	-0.334723	-0.169671	-0.0571005	-0.281121	-0.595064	-0.247919	0.312916	966			0.00118443	-0.160865	0.0806127	-0.0656771	-0.0470392	0.409593	0.378162	0.443374	0.168304	966
-0.208759	-0.367073	-0.343324	-0.121216	-0.0949955	-0.379797	-0.585344	-0.302937	0.0619201	967			-0.0197299	-0.215873	-0.0665715	0.0722404	-0.0747265	0.193626	0.359573	0.357412	0.202325	967
-0.102718	-0.338972	-0.391406	-0.217181	-0.00453201	-0.318098	-0.582152	-0.369007	-0.167214	968			-0.0809499	-0.263262	-0.110389	0.0629292	-0.0861163	0.228132	0.393976	0.407046	0.170271	968
-0.138175	-0.34153	-0.378943	-0.200092	-0.00421241	-0.292745	-0.630049	-0.410391	-0.251846	969			-0.0366295	-0.242437	-0.10627	-0.0651039	-0.0609457	0.266698	0.340871	0.354774	0.198781	969
-0.16106	-0.392278	-0.447021	-0.215063	0.00827116	-0.289352	-0.631455	-0.412653	-0.216991	970			-0.0974061	-0.216182	-0.196128	0.0122388	-0.0077352	0.182355	0.406369	0.365293	0.15451	970
-0.178569	-0.376197	-0.409879	-0.188721	-0.00110451	-0.305009	-0.665574	-0.434028	-0.23942	971			0.0035982	-0.111072	-0.104146	0.0035456	-0.0416242	0.163998	0.419624	0.368172	0.146912	971
-0.133679	-0.363048	-0.409915	-0.218177	-0.00663675	-0.257829	-0.638666	-0.454545	-0.276365	972			0.067016	-0.172094	-0.211185	-0.0641839	-0.0808862	0.228258	0.390198	0.364321	0.193516	972
-0.138435	-0.377806	-0.443067	-0.223507	-0.00495935	-0.252216	-0.64525	-0.433779	-0.242632	973			0.0385148	-0.186714	-0.199893	-0.0811943	-0.0197816	0.214337	0.384447	0.392393	0.130041	973
-0.114299	-0.369968	-0.440227	-0.258703	0.0158891	-0.231993	-0.672895	-0.444789	-0.232889	974			0.0301666	-0.197816	-0.184947	-0.108413	-0.0254877	0.21754	0.383417	0.407605	0.149426	974
-0.0846598	-0.352768	-0.431371	-0.303688	0.091811	-0.163553	-0.674236	-0.406513	-0.162927	975			0.105842	-0.238503	-0.239197	-0.0708219	-0.0427971	0.247099	0.379921	0.444495	0.114383	975
-0.0717894	-0.355466	-0.465211	-0.255373	0.0625173	-0.306104	-0.640604	-0.418854	-0.13289	976			0.0361469	-0.302155	-0.187132	-0.0922802	-0.026821	0.247243	0.332486	0.393562	0.146986	976
-0.0712622	-0.371284	-0.462597	-0.295506	0.12839	-0.2135	-0.560057	-0.36299	-0.189242	977			-0.0186857	-0.309617	-0.344849	-0.0246478	-0.0215809	0.107882	0.380775	0.346339	0.194529	977
-0.0237881	-0.333693	-0.499655	-0.336137	0.11976	-0.171703	-0.490653	-0.312559	-0.168805	978			0.0328649	-0.330475	-0.363136	-0.0051645	-0.0502222	0.0602417	0.373966	0.347652	0.186941	978
-0.0252437	-0.332553	-0.481209	-0.377153	0.173319	-0.0579888	-0.476831	-0.315473	-0.142588	979			0.0253191	-0.349157	-0.290998	-0.0607459	-0.10247	0.0999619	0.359744	0.363014	0.131259	979
-0.0198685	-0.339872	-0.501146	-0.372445	0.220721	-0.0834431	-0.239577	-0.214083	-0.148272	980			0.0252421	-0.348481	-0.316941	-0.0732448	-0.154467	0.102412	0.370197	0.301425	0.121703	980
-0.0151132	-0.335711	-0.507537	-0.364288	0.226789	-0.113755	-0.221008	-0.167399	-0.189158	981			-0.0102096	-0.384375	-0.384727	-0.196732	-0.0133429	0.0732256	0.341328	0.332802	0.114355	981
-0.0105828	-0.315446	-0.46683	-0.351846	0.190654	-0.0282806	-0.0215346	-0.11137	-0.216106	982			-0.0085524	-0.350767	-0.419068	-0.0658172	-0.178732	-0.0912325	0.378495	0.279511	0.126919	982
-0.0131891	-0.342693	-0.487264	-0.385331	0.265903	0.0334131	0.0247039	0.0219903	-0.165954	983			0.0162425	-0.407341	-0.432156	0.00019531	-0.194039	-0.0942362	0.379188	0.274618	0.12974	983
-0.0228865	-0.309755	-0.428788	-0.430654	0.307911	0.263417	0.178826	0.0268993	-0.18779	984			0.0113126	-0.41047	-0.374878	-0.0662962	-0.230897	-0.0062284	0.351944	0.288187	0.127124	984
-0.0106722	-0.312692	-0.449103	-0.386504	0.272998	0.203141	0.151868	-0.00473378	-0.145347	985			0.0667754	-0.392313	-0.434726	-0.234524	-0.0972408	-0.0564621	0.347816	0.335335	0.0902943	985
-0.0346301	-0.319046	-0.421219	-0.381251	0.254584	0.198666	0.0770045	-0.0641735	-0.192498	986			-0.0564143	-0.465561	-0.45125	-0.130283	-0.203764	-0.124288	0.335511	0.194028	0.179151	986
-0.0294646	-0.334359	-0.439174	-0.364741	0.290209	0.059593	0.0883712	-0.0445244	-0.204914	987			-0.05574	-0.473252	-0.422332	-0.127698	-0.206057	-0.0969137	0.326688	0.203025	0.135478	987
-0.0632974	-0.338359	-0.411066	-0.373578	0.255413	0.0508783	-0.0027914	-0.0960558	-0.227856	988			-0.0443603	-0.505988	-0.481779	-0.179916	-0.20698	-0.0468385	0.309564	0.199725	0.128756	988
0.00625959	-0.310891	-0.429067	-0.377316	0.267686	-0.0245237	-0.0624071	-0.0920462	-0.239545	989			-0.045725	-0.491045	-0.481391	-0.17278	-0.238891	-0.0270262	0.324176	0.199482	0.172109	989
-0.0626933	-0.34749	-0.426652	-0.349712	0.233073	-0.030789	-0.0319611	-0.124099	-0.243214	990			-0.127698	-0.535108	-0.485017	-0.221786	-0.167041	-0.0885565	0.358187	0.181281	0.149438	990
-0.0925099	-0.351715	-0.403907	-0.345934	0.283526	0.0244894	-0.105662	-0.220104	-0.206555	991			-0.0587328	-0.481184	-0.452079	-0.315049	-0.215512	-0.0551864	0.263867	0.194117	0.188028	991
-0.113227	-0.367027	-0.393917	-0.337191	0.366239	0.0403699	0.147261	-0.0953382	-0.237453	992			-0.087378	-0.513156	-0.464328	-0.30791	-0.206095	-0.0339594	0.291565	0.137528	0.0717264	992
-0.0297408	-0.307864	-0.371178	-0.458165	0.514522	0.459422	0.192977	0.0583921	-0.217586	993			-0.068964	-0.524957	-0.46689	-0.224138	-0.28676	-0.17853	0.364898	0.14236	0.0523293	993
-0.0634772	-0.334891	-0.410772	-0.428729	0.509516	0.340001	0.320669	0.161122	-0.270684	994			-0.138723	-0.57942	-0.464865	-0.213542	-0.288461	-0.17983	0.369252	0.136469	0.0412682	994
-0.0641958	-0.336158	-0.412799	-0.462618	0.497533	0.485789	0.378843	0.178073	-0.246944	995			-0.137261	-0.578639	-0.464815	-0.213969	-0.287119	-0.174902	0.375998	0.136489	0.0256518	995
-0.0212122	-0.329745	-0.427978	-0.47092	0.475714	0.506389	0.425842	0.184391	-0.272271	996			-0.13568	-0.570688	-0.49279	-0.363805	-0.143771	-0.0718463	0.276461	0.155446	0.0205007	996
-0.00220747	-0.276827	-0.350409	-0.494005	0.402058	0.718867	0.362797	0.219852	-0.278004	997			-0.135479	-0.571681	-0.508129	-0.289121	-0.23663	-0.212038	0.387361	0.134112	0.0417736	997
-0.0237827	-0.279345	-0.356059	-0.454199	0.373582	0.643471	0.364887	0.237537	-0.271784	998			-0.121353	-0.5957	-0.499522	-0.316376	-0.213219	-0.205223	0.457497	0.157349	0.0245862	998
0.0754564	-0.237266	-0.341257	-0.463289	0.291398	0.756049	0.445051	0.264783	-0.268424	999			-0.112306	-0.60596	-0.52873	-0.26472	-0.263973	-0.119123	0.346014	0.0576113	0.0979064	999
0.0520587	-0.233941	-0.346484	-0.451906	0.343079	0.666957	0.444566	0.204141	-0.232428	1000			-0.0767231	-0.527327	-0.552593	-0.270038	-0.231093	-0.186606	0.181376	0.121916	0.0812874	1000
0.0388631	-0.234762	-0.306785	-0.39341	0.295273	0.701691	0.443163	0.167046	-0.215151	1001			-0.082825	-0.527095	-0.521213	-0.267724	-0.234336	-0.190776	0.181823	0.121702	0.0815793	1001
0.0501132	-0.238435	-0.334357	-0.421156	0.351138	0.648052	0.42234	0.183339	-0.196506	1002			-0.0837506	-0.52399	-0.472703	-0.340933	-0.281046	-0.079561	0.128681	0.143031	0.0676445	1002
0.0370404	-0.262881	-0.347248	-0.412094	0.402811	0.66546	0.506946	0.211052	-0.229548	1003			-0.094996	-0.505005	-0.473411	-0.328171	-0.279315	-0.080523	0.128662	0.143009	0.0676675	1003
0.0371435	-0.208957	-0.282059	-0.337152	0.371343	0.682593	0.498123	0.26604	-0.205913	1004			-0.0902643	-0.523529	-0.480262	-0.318185	-0.317126	-0.0507165	0.140629	0.135417	0.072766	1004
0.0238313	-0.262698	-0.372184	-0.354048	0.366181	0.692132	0.496731	0.338648	-0.212014	1005			-0.0842515	-0.537328	-0.470588	-0.380868	-0.285746	-0.060937	0.1579	0.100627	0.0821424	1005
0.15951	-0.168963	-0.268672	-0.380066	0.261577	0.777456	0.507301	0.31788	-0.219838	1006			-0.0842638	-0.537396	-0.470275	-0.37995	-0.285234	-0.0687676	0.158789	0.0951295	0.0653867	1006
0.110433	-0.186735	-0.295035	-0.437077	0.296072	0.804658	0.500027	0.408688	-0.0834837	1007			-0.0852968	-0.532449	-0.477175	-0.39484	-0.209947	-0.121356	0.15392	0.130675	0.0784677	1007
0.095271	-0.199821	-0.274768	-0.363677	0.258179	0.801242	0.477463	0.461648	0.0537337	1008			-0.085297	-0.532448	-0.477168	-0.394916	-0.209887	-0.122495	0.169206	0.105288	0.0699387	1008
0.145723	-0.171709	-0.28811	-0.43734	0.307014	0.816256	0.499885	0.500247	0.103496	1009			-0.0853847	-0.532187	-0.476692	-0.399295	-0.20168	-0.146536	0.153443	0.104603	-0.0293503	1009
0.130687	-0.195765	-0.337649	-0.401168	0.339805	0.731531	0.54299	0.519464	0.222997	1010			-0.126938	-0.569269	-0.502766	-0.428347	-0.208275	-0.14016	0.155792	0.105829	-0.0068385	1010
0.110154	-0.185831	-0.2757	-0.380771	0.319686	0.705031	0.550178	0.505745	0.194403	1011			-0.0804456	-0.567234	-0.532851	-0.421202	-0.173668	-0.320499	0.124602	0.145228	-0.0178862	1011
0.0830345	-0.215481	-0.298341	-0.257869	0.322338	0.71628	0.52906	0.488714	0.0821272	1012			-0.134752	-0.572726	-0.555123	-0.339989	-0.251007	-0.287778	0.105332	0.147482	-0.0057158	1012
0.144208	-0.176908	-0.30106	-0.270449	0.343384	0.695557	0.50159	0.546621	0.0871598	1013			-0.143246	-0.566552	-0.522577	-0.334315	-0.220839	-0.31234	0.0775763	0.183129	0.00361568	1013
0.206322	-0.131416	-0.268888	-0.34224	0.308414	0.810852	0.504875	0.553233	0.236438	1014			-0.0955968	-0.560211	-0.539205	-0.350571	-0.247604	-0.295902	0.0173009	0.18618	0.00204765	1014
0.198841	-0.126785	-0.23926	-0.265253	0.254088	0.810717	0.492117	0.560579	0.309527	1015			-0.0907474	-0.589811	-0.550564	-0.244097	-0.288738	-0.311136	-0.0563434	0.186753	-0.0025329	1015
0.256993	-0.126186	-0.249882	-0.222763	0.202171	0.843892	0.499554	0.553418	0.247607	1016			-0.127008	-0.596553	-0.562096	-0.295758	-0.214911	-0.325354	0.0663567	0.185324	-0.0004536	1016
0.266096	-0.0942431	-0.214844	-0.186983	0.214896	0.813899	0.519149	0.54695	0.28257	1017			-0.121013	-0.596131	-0.542415	-0.264249	-0.27315	-0.274524	-0.0617168	0.0594159	0.0707726	1017
0.282549	-0.125549	-0.100939	0.00332409	0.140068	0.762063	0.517364	0.526259	0.332582	1018			-0.16317	-0.637071	-0.528258	-0.297336	-0.256184	-0.268263	-0.0761177	0.0896003	0.0692883	1018
0.339118	-0.083492	-0.0742848	0.0057666	0.135684	0.81939	0.495637	0.542027	0.295087	1019			-0.185188	-0.617606	-0.558539	-0.235878	-0.281679	-0.272629	-0.102739	0.091485	0.0705053	1019
0.374063	-0.0850725	-0.127162	0.0357428	0.150617	0.775981	0.527643	0.506467	0.433755	1020			-0.12217	-0.599131	-0.519095	-0.247886	-0.326861	-0.261195	-0.084795	0.0876825	0.0707082	1020
0.460182	-0.0199862	0.0208698	0.214774	0.08711	0.729098	0.524445	0.533002	0.353822	1021			-0.120871	-0.595812	-0.554983	-0.266815	-0.272188	-0.274524	-0.0792508	0.0865095	0.0710024	1021
0.442989	-0.0598562	0.059523	0.171008	0.113087	0.766428	0.502095	0.588986	0.323514	1022			-0.125346	-0.601652	-0.565486	-0.248812	-0.306751	-0.26812	-0.0278111	0.0639706	0.0581994	1022
0.437117	-0.0386078	0.1093	0.192359	0.101614	0.699663	0.513769	0.590272	0.311726	1023			-0.0797191	-0.602841	-0.54729	-0.260279	-0.227574	-0.339362	-0.212934	0.119456	0.0469834	1023
0.399595	-0.0695111	0.0964423	0.28835	0.114852	0.696432	0.485836	0.581814	0.292459	1024			-0.0924599	-0.552082	-0.545479	-0.259222	-0.32991	-0.264086	-0.0592718	0.0547394	0.0638351	1024
0.436265	-0.0162492	-0.00719013	0.165663	0.204986	0.67308	0.520379	0.570345	0.256762	1025			-0.0963433	-0.556872	-0.543055	-0.256525	-0.355096	-0.27711	-0.253556	0.0680581	0.0611118	1025
0.428928	-0.0445587	0.0387845	0.118616	0.207858	0.677191	0.540125	0.560742	0.241947	1026			-0.0842305	-0.582385	-0.540729	-0.267254	-0.30323	-0.25607	-0.0987663	0.0566589	0.0598216	1026
0.491901	-0.00918728	-0.0177399	0.145162	0.21997	0.614316	0.54013	0.544728	0.228851	1027			-0.0946503	-0.570188	-0.540641	-0.314498	-0.291056	-0.29626	-0.240545	0.126962	0.044675	1027
0.406614	-0.0426265	0.0887311	0.209874	0.157438	0.590966	0.559403	0.565022	0.146609	1028			-0.0946585	-0.570259	-0.540517	-0.313696	-0.28996	-0.293191	-0.323343	0.069389	0.048885	1028
0.455301	-0.0303159	0.112169	0.244664	0.181965	0.522067	0.552878	0.60529	0.168115	1029			-0.0947866	-0.567862	-0.536401	-0.319632	-0.261071	-0.322988	-0.311429	0.0302857	0.0522022	1029
0.460485	-0.0829369	0.230338	0.261388	0.0843261	0.554149	0.557286	0.580214	0.216527	1030			-0.0961811	-0.567352	-0.54661	-0.258066	-0.280546	-0.418194	-0.20351	-0.0203168	-0.0394402	1030
0.423251	-0.0947634	0.317538	0.254138	0.103409	0.631832	0.577599	0.590629	0.23602	1031			-0.128225	-0.590104	-0.533805	-0.297363	-0.322631	-0.351032	-0.291975	0.0143783	-0.0494812	1031
0.488738	0.0284102	0.284699	0.279375	0.069803	0.611898	0.54778	0.5889	0.260182	1032			-0.133872	-0.578823	-0.519557	-0.339566	-0.261471	-0.357197	-0.272791	-0.0035274	-0.0443339	1032
0.574204	0.0878175	0.250765	0.261184	0.0911377	0.629286	0.554329	0.566674	0.274457	1033			-0.188751	-0.610556	-0.525575	-0.323325	-0.306954	-0.332636	-0.192018	-0.0633702	-0.026133	1033
0.566383	0.248854	0.198018	0.290793	0.0931771	0.628137	0.528754	0.589347	0.270802	1034			-0.186689	-0.594843	-0.558497	-0.313399	-0.311003	-0.316462	-0.216273	-0.0635196	-0.0260334	1034
0.577454	0.309377	0.234364	0.226941	0.110883	0.651973	0.544366	0.571362	0.272815	1035			-0.184125	-0.602317	-0.546533	-0.283137	-0.320732	-0.313259	-0.340305	0.0323578	0.061242	1035
0.548465	0.50514	0.223395	0.268532	0.0839543	0.627887	0.559213	0.599171	0.312301	1036			-0.186254	-0.604281	-0.53813	-0.277569	-0.33068	-0.380061	-0.274749	-0.0027166	-0.0731094	1036
0.568839	0.323763	0.322151	0.237062	0.0757524	0.680714	0.554814	0.572255	0.292314	1037			-0.18811	-0.590208	-0.559999	-0.373947	-0.291126	-0.357936	-0.133416	-0.0838519	-0.0513999	1037
0.513517	0.373365	0.207805	0.23308	0.0993827	0.678653	0.554512	0.549171	0.349055	1038			-0.181647	-0.616722	-0.521958	-0.380255	-0.284916	-0.362691	-0.132924	-0.0839748	-0.0513713	1038
0.569076	0.378885	0.278655	0.189033	0.117476	0.732371	0.54523	0.548797	0.359654	1039			-0.174677	-0.613465	-0.550331	-0.382455	-0.288505	-0.34211	-0.14492	-0.0820219	-0.0515477	1039
0.516966	0.483829	0.243577	0.20227	0.118413	0.712355	0.570531	0.491785	0.412848	1040			-0.184389	-0.605474	-0.510937	-0.363177	-0.283701	-0.36381	-0.132137	-0.0840348	-0.0513671	1040
0.55354	0.411914	0.27987	0.180538	0.113246	0.696602	0.524654	0.537621	0.361404	1041			-0.174088	-0.623014	-0.519583	-0.373117	-0.287981	-0.353508	-0.142246	-0.0791582	-0.0288186	1041
0.476224	0.401506	0.235481	0.174876	0.116032	0.65201	0.551833	0.564504	0.368181	1042			-0.183285	-0.598274	-0.503537	-0.413255	-0.233179	-0.269874	-0.207987	-0.0511305	-0.0319787	1042
0.429192	0.354762	0.189315	0.17053	0.140701	0.619838	0.546988	0.5286	0.355134	1043			-0.183306	-0.602354	-0.504082	-0.413247	-0.23219	-0.285023	-0.236345	-0.0494018	-0.035041	1043
0.390715	0.337365	0.192838	0.169085	0.126235	0.557082	0.53398	0.5348	0.34874	1044			-0.18279	-0.60049	-0.509981	-0.358583	-0.303525	-0.360472	-0.262871	-0.0824465	-0.0538607	1044
0.275714	0.351937	0.232962	0.163514	0.122998	0.548725	0.524539	0.531395	0.358518	1045			-0.178847	-0.602805	-0.503855	-0.351091	-0.331648	-0.395298	-0.224515	-0.0854056	-0.0229318	1045
0.304	0.282787	0.234208	0.181812	0.111251	0.484539	0.542312	0.549141	0.357706	1046			-0.179109	-0.603185	-0.50388	-0.355809	-0.343323	-0.399935	-0.228656	-0.0851043	-0.0229413	1046
0.288461	0.309772	0.254468	0.213653	0.0741527	0.422296	0.531402	0.569333	0.343314	1047			-0.178929	-0.602251	-0.502093	-0.366098	-0.298817	-0.454116	-0.150531	-0.0248639	-0.0598106	1047
0.183514	0.312449	0.309239	0.224928	0.0265782	0.355361	0.474802	0.547181	0.327004	1048			-0.180079	-0.603745	-0.496445	-0.361558	-0.29958	-0.453554	-0.14419	-0.0346205	-0.0620681	1048
0.183014	0.303197	0.277939	0.256474	-0.0357051	0.201238	0.33837	0.413874	0.313171	1049			-0.181753	-0.604736	-0.499614	-0.348075	-0.366775	-0.364611	-0.223864	-0.107045	0.0498314	1049
0.085652	0.321107	0.337458	0.307999	-0.0693061	0.199175	0.260512	0.306078	0.305609	1050			-0.210147	-0.630408	-0.50232	-0.373262	-0.360152	-0.384521	-0.162726	-0.0250861	-0.0312555	1050
0.125264	0.33365	0.3641	0.293089	-0.0694667	0.16036	0.133399	0.277722	0.303421	1051			-0.22584	-0.632204	-0.515719	-0.274993	-0.420984	-0.350428	-0.355256	-0.134576	0.0617287	1051
0.0677685	0.319864	0.382997	0.26988	-0.0395795	0.156254	0.13564	0.256873	0.300327	1052			-0.207559	-0.615573	-0.514909	-0.365205	-0.266693	-0.457722	-0.309668	-0.145	0.0309415	1052
0.0401328	0.294335	0.339082	0.331385	-0.0926439	0.0853601	0.088887	0.220262	0.271031	1053			-0.205012	-0.607814	-0.529627	-0.350717	-0.374267	-0.389913	-0.396563	-0.11597	-0.0753147	1053
0.0968084	0.326701	0.370196	0.303907	-0.119675	0.00259838	-0.0519104	0.128882	0.242643	1054			-0.21649	-0.619652	-0.54009	-0.341612	-0.364435	-0.381061	-0.325474	-0.0653971	-0.0859288	1054
0.0324598	0.315436	0.365782	0.340267	-0.13775	0.0108895	-0.0403838	0.120608	0.298928	1055			-0.198827	-0.622236	-0.540745	-0.411676	-0.266609	-0.372806	-0.291087	-0.0716792	-0.0862587	1055
0.0981589	0.326052	0.377907	0.321649	-0.113741	0.0133091	-0.0685972	0.111291	0.254237	1056			-0.222727	-0.627967	-0.540127	-0.374319	-0.215274	-0.439796	-0.255723	-0.0616322	-0.0973972	1056
0.0407762	0.329708	0.377209	0.324491	-0.121634	0.00438946	-0.0684953	0.0963201	0.253881	1057			-0.196504	-0.635355	-0.541601	-0.409553	-0.220965	-0.354811	-0.302026	-0.0767854	-0.121284	1057
0.0932361	0.365025	0.395943	0.307282	-0.115345	-0.0116509	-0.121297	0.0304927	0.226887	1058			-0.196348	-0.576262	-0.565028	-0.364663	-0.266861	-0.41873	-0.349194	-0.124473	-0.0463968	1058
0.0169465	0.333412	0.387118	0.299739	-0.110722	-0.0290056	-0.0918596	0.0783154	0.211022	1059			-0.165629	-0.588615	-0.560295	-0.411797	-0.239671	-0.353726	-0.395739	-0.163546	-0.0555502	1059
0.0375674	0.367129	0.425301	0.352171	-0.114001	-0.0752202	-0.157582	0.0975108	0.216923	1060			-0.182873	-0.595175	-0.566212	-0.353577	-0.270189	-0.398186	-0.401128	-0.188163	-0.053349	1060
0.0926517	0.373979	0.426512	0.362923	-0.12369	-0.0702676	-0.126641	0.114411	0.240031	1061			-0.166756	-0.596748	-0.575144	-0.336862	-0.20378	-0.490266	-0.38097	-0.153775	-0.106406	1061
0.0621321	0.369763	0.392955	0.35785	-0.147874	-0.112748	-0.153226	0.0918019	0.218827	1062			-0.185475	-0.560192	-0.587498	-0.32648	-0.240771	-0.484202	-0.368216	-0.136027	-0.110984	1062
0.0519834	0.390702	0.431412	0.408323	-0.210877	-0.172279	-0.24486	-0.0401482	0.194851	1063			-0.169122	-0.591718	-0.599472	-0.275102	-0.165831	-0.463072	-0.45396	-0.221541	-0.0271765	1063
0.120157	0.430184	0.457378	0.369022	-0.227332	-0.19979	-0.280266	-0.0265743	0.169015	1064			-0.179215	-0.569245	-0.578374	-0.370538	-0.182359	-0.39647	-0.420195	-0.215821	-0.0238592	1064
0.138593	0.44527	0.459622	0.405587	-0.192122	-0.183687	-0.259675	-0.00272694	0.176537	1065			-0.181198	-0.565041	-0.58834	-0.289276	-0.236319	-0.404964	-0.403211	-0.264947	-0.0043728	1065
0.0917948	0.389643	0.444852	0.398477	-0.16639	-0.261042	-0.310537	-0.0740902	0.0942478	1066			-0.232566	-0.578797	-0.590384	-0.331776	-0.201158	-0.363731	-0.399285	-0.271957	-0.0066518	1066
0.0698556	0.36509	0.491269	0.33131	-0.147729	-0.223277	-0.367863	-0.162029	0.134364	1067			-0.111072	-0.561792	-0.594209	-0.384248	-0.16083	-0.356677	-0.420986	-0.239682	0.0999873	1067
0.0775801	0.376204	0.446399	0.39588	-0.168661	-0.27763	-0.372253	-0.269	0.0304907	1068			-0.122163	-0.562878	-0.585964	-0.334136	-0.126672	-0.455551	-0.383469	-0.13908	0.00515726	1068
0.0537155	0.34243	0.48398	0.305336	-0.162828	-0.269454	-0.436464	-0.38944	-0.072898	1069			-0.166124	-0.565367	-0.601101	-0.315537	-0.243911	-0.384294	-0.448151	-0.105139	0.0005985	1069
0.0423003	0.324729	0.449661	0.336037	-0.189442	-0.351876	-0.476198	-0.47181	-0.130483	1070			-0.157876	-0.592251	-0.581749	-0.35248	-0.166851	-0.454826	-0.42445	-0.15233	0.0078982	1070
0.0544003	0.35904	0.453686	0.408393	-0.233749	-0.387521	-0.492989	-0.48839	-0.112617	1071			-0.0883896	-0.570629	-0.578143	-0.360158	-0.164461	-0.45253	-0.431586	-0.193339	0.00431599	1071
0.0656461	0.360361	0.466182	0.382769	-0.224332	-0.392845	-0.485616	-0.451309	-0.0800456	1072			-0.159504	-0.591815	-0.58188	-0.366466	-0.145913	-0.464092	-0.449703	-0.141186	-0.012999	1072
0.038785	0.377876	0.486603	0.415435	-0.242069	-0.411242	-0.516953	-0.500953	-0.124645	1073			-0.0886399	-0.570226	-0.577213	-0.375359	-0.14243	-0.464589	-0.450383	-0.138753	-0.0133825	1073
0.0589996	0.356121	0.505057	0.451803	-0.265293	-0.405591	-0.565176	-0.492947	-0.155573	1074			-0.213742	-0.579107	-0.587487	-0.383759	-0.198906	-0.391894	-0.48979	-0.178494	0.0601396	1074
0.0650506	0.373876	0.530194	0.450613	-0.288364	-0.449004	-0.535081	-0.500694	-0.0794412	1075			-0.142095	-0.573024	-0.575716	-0.366136	-0.195655	-0.429253	-0.41775	-0.153144	0.0547839	1075
0.0290494	0.360791	0.574303	0.399212	-0.292176	-0.436752	-0.548712	-0.501574	-0.107986	1076			-0.180308	-0.568198	-0.590604	-0.35078	-0.202164	-0.423974	-0.423964	-0.187006	-0.0441669	1076
0.0195487	0.376379	0.577643	0.41974	-0.289611	-0.423838	-0.558008	-0.508433	-0.136662	1077			-0.172667	-0.586886	-0.585474	-0.355152	-0.177929	-0.45314	-0.379163	-0.190541	-0.049222	1077
0.05739	0.378235	0.544287	0.444588	-0.293733	-0.451358	-0.545229	-0.510295	-0.0902921	1078			-0.103617	-0.564015	-0.580401	-0.361752	-0.198112	-0.433702	-0.475486	-0.198901	-0.0417076	1078
0.0636931	0.408661	0.503903	0.505613	-0.3402	-0.472805	-0.511045	-0.47902	-0.0860088	1079			-0.105956	-0.552004	-0.583772	-0.355066	-0.203169	-0.446991	-0.488009	-0.21584	-0.039894	1079
0.110391	0.420673	0.529283	0.461477	-0.296473	-0.421812	-0.484931	-0.419879	-0.043571	1080			-0.105956	-0.552004	-0.583772	-0.355066	-0.203169	-0.446991	-0.488009	-0.21584	-0.039894	1080
0.0401854	0.398337	0.516372	0.466457	-0.301707	-0.414341	-0.452756	-0.396342	-0.0236522	1081			-0.111716	-0.543566	-0.586172	-0.356814	-0.223438	-0.43289	-0.488858	-0.275811	-0.0554073	1081
0.0414001	0.404458	0.481283	0.486994	-0.335659	-0.40817	-0.456195	-0.341967	0.0301312	1082			-0.0072013	-0.485756	-0.584121	-0.385614	-0.165701	-0.443438	-0.515887	-0.378744	-0.0628568	1082
0.0350185	0.398081	0.552704	0.42114	-0.228121	-0.372288	-0.434964	-0.414502	0.00838974	1083			0.0496332	-0.458621	-0.582111	-0.435527	-0.110456	-0.421323	-0.489277	-0.393751	-0.0544331	1083
0.114334	0.413117	0.51581	0.418688	-0.215677	-0.375825	-0.432363	-0.346891	0.0341997	1084			0.0494238	-0.45714	-0.586457	-0.443239	-0.138009	-0.411863	-0.482705	-0.381776	-0.0596939	1084
0.0971192	0.403627	0.552669	0.381273	-0.198075	-0.35333	-0.444599	-0.317777	0.0445726	1085			-0.0790705	-0.523881	-0.585265	-0.422555	-0.154229	-0.388776	-0.520858	-0.373506	-0.0708109	1085
0.0121022	0.384694	0.520267	0.476184	-0.199423	-0.396113	-0.434544	-0.269838	0.0525419	1086			-0.126307	-0.542126	-0.587878	-0.365217	-0.209357	-0.436667	-0.519818	-0.369524	-0.0690333	1086
-0.0218925	0.348873	0.546912	0.423568	-0.2044	-0.33888	-0.437179	-0.219519	0.0746314	1087			-0.125026	-0.545825	-0.588969	-0.311176	-0.259617	-0.466105	-0.543713	-0.371555	-0.0742121	1087
-0.0135875	0.369287	0.549851	0.422503	-0.158178	-0.31833	-0.371639	-0.11312	0.0749484	1088			-0.11325	-0.55783	-0.574148	-0.305737	-0.258522	-0.482356	-0.512928	-0.388049	-0.162049	1088
-0.00566685	0.388951	0.573653	0.404874	-0.125873	-0.283013	-0.340336	-0.152802	0.0371804	1089			-0.130581	-0.558223	-0.592051	-0.344118	-0.222384	-0.436006	-0.499059	-0.392231	-0.159817	1089
0.0388076	0.374774	0.564799	0.406271	-0.145548	-0.291345	-0.363547	-0.123394	0.077955	1090			-0.195746	-0.556486	-0.605904	-0.307714	-0.282866	-0.430219	-0.440715	-0.285812	-0.194742	1090
-0.013558	0.36972	0.571728	0.426568	-0.167387	-0.212522	-0.327288	-0.118498	0.093732	1091			-0.196924	-0.556359	-0.605902	-0.307766	-0.282719	-0.435439	-0.426138	-0.258142	-0.190044	1091
-5.2359e-05	0.382641	0.561677	0.445076	-0.178826	-0.21422	-0.260345	-0.0556199	0.0985041	1092			-0.133904	-0.537412	-0.57387	-0.313589	-0.294512	-0.441099	-0.429703	-0.251065	-0.0923345	1092
0.0419703	0.397609	0.528618	0.385825	-0.146247	-0.194827	-0.302781	-0.0311387	0.163246	1093			-0.238004	-0.572387	-0.58147	-0.35174	-0.24067	-0.412627	-0.400932	-0.267403	-0.0897069	1093
0.0452149	0.389442	0.53202	0.391902	-0.147568	-0.170287	-0.228068	0.0609201	0.213618	1094			-0.22637	-0.599655	-0.56952	-0.299827	-0.299785	-0.439627	-0.432878	-0.245193	-0.0762527	1094
0.035985	0.387184	0.52356	0.346749	-0.102152	-0.118177	-0.250884	0.0571703	0.219465	1095			-0.17259	-0.552729	-0.560956	-0.342577	-0.267341	-0.400793	-0.394282	-0.295691	-0.0569926	1095
0.0674457	0.385862	0.524767	0.362621	-0.103506	-0.0969201	-0.175961	0.0861506	0.20297	1096			-0.235929	-0.596992	-0.573609	-0.354329	-0.227053	-0.420951	-0.371263	-0.293726	-0.0607411	1096
0.0480162	0.378094	0.508913	0.331852	-0.0732494	-0.0707073	-0.105024	0.163569	0.2249	1097			-0.203429	-0.580043	-0.56994	-0.362578	-0.220714	-0.434117	-0.426556	-0.271824	-0.040513	1097
0.0210188	0.345162	0.470157	0.314004	-0.0117523	0.0519574	0.0223591	0.288014	0.22837	1098			-0.236644	-0.597819	-0.575031	-0.297259	-0.291485	-0.439928	-0.462104	-0.254642	-0.0418731	1098
0.0330144	0.31718	0.434199	0.285758	-0.00750991	0.092505	0.0816065	0.320466	0.26114	1099			-0.236698	-0.597722	-0.574778	-0.299442	-0.28285	-0.472814	-0.418212	-0.192083	-0.123621	1099
0.061211	0.341265	0.401542	0.235854	0.0392974	0.161691	0.23053	0.408355	0.239825	1100			-0.23663	-0.598042	-0.575218	-0.298911	-0.298317	-0.471081	-0.280234	-0.124153	-0.14055	1100
0.0764924	0.354982	0.416862	0.218144	0.0737768	0.278236	0.340014	0.403094	0.257719	1101			-0.214698	-0.592376	-0.597053	-0.313314	-0.271051	-0.418958	-0.351253	-0.0691294	-0.0257647	1101
0.123943	0.365227	0.419624	0.250752	0.0587573	0.262694	0.373604	0.459363	0.238434	1102			-0.213563	-0.590344	-0.597981	-0.308182	-0.306802	-0.40334	-0.355212	-0.0115451	0.134653	1102
0.0916667	0.340063	0.40504	0.256313	0.0818087	0.312719	0.472695	0.506947	0.209364	1103			-0.283396	-0.58429	-0.603093	-0.280136	-0.335074	-0.414631	-0.235807	0.0550174	0.0567017	1103
0.140132	0.369868	0.408483	0.233486	0.0884183	0.325651	0.489529	0.518095	0.231517	1104			-0.277023	-0.610931	-0.565121	-0.323759	-0.335224	-0.332838	-0.291523	0.126785	0.164698	1104
0.124445	0.355491	0.341498	0.172759	0.119396	0.376182	0.511058	0.544874	0.189086	1105			-0.232869	-0.613547	-0.603416	-0.231959	-0.252398	-0.374454	-0.220479	0.170556	0.210743	1105
0.162027	0.384583	0.416075	0.188985	0.101628	0.392748	0.510379	0.55353	0.133728	1106			-0.238328	-0.598108	-0.591367	-0.267055	-0.342031	-0.269319	-0.070751	0.271697	0.213105	1106
0.107335	0.325155	0.344656	0.167237	0.134414	0.397383	0.526459	0.567473	0.15009	1107			-0.229384	-0.590984	-0.578956	-0.341444	-0.185467	-0.134507	-0.0041586	0.240853	0.225276	1107
0.138558	0.328872	0.359501	0.152275	0.15203	0.455293	0.525757	0.59202	0.157824	1108			-0.242919	-0.566015	-0.584398	-0.337199	-0.0093926	-0.0048145	0.131602	0.305803	0.24748	1108
0.125562	0.33431	0.369252	0.140196	0.107193	0.455009	0.551484	0.556472	0.211228	1109			-0.165112	-0.587643	-0.591718	-0.286562	0.284067	0.0234323	0.422905	0.430372	0.200914	1109
0.109235	0.32175	0.352923	0.197289	0.0926389	0.413008	0.512346	0.55904	0.194704	1110			-0.177668	-0.561644	-0.590521	-0.253613	0.322502	0.188903	0.438821	0.396778	0.232321	1110
0.132424	0.352667	0.350907	0.181553	0.0911757	0.346962	0.505303	0.556582	0.193085	1111			-0.220062	-0.526919	-0.55003	-0.228802	0.546276	0.15755	0.470422	0.432301	0.232066	1111
0.159695	0.372374	0.422614	0.223134	0.0750949	0.36627	0.517405	0.562704	0.20858	1112			-0.151309	-0.473988	-0.546506	-0.321975	0.708681	0.276302	0.39579	0.40147	0.236527	1112
0.13591	0.375386	0.367769	0.191681	0.11191	0.39323	0.534432	0.586414	0.213085	1113			-0.149089	-0.476706	-0.576607	-0.253386	0.507738	0.187743	0.392512	0.39292	0.213723	1113
0.154443	0.374736	0.362682	0.205239	0.0960127	0.404944	0.523108	0.581015	0.223637	1114			-0.167893	-0.429357	-0.530788	-0.186483	0.387215	0.241784	0.426284	0.390771	0.201169	1114
0.138055	0.393435	0.352292	0.180367	0.121981	0.43334	0.521657	0.567682	0.209791	1115			-0.222586	-0.442323	-0.528325	-0.137436	0.443116	0.294433	0.554418	0.409871	0.229388	1115
0.14977	0.396025	0.350192	0.185095	0.120293	0.399523	0.548217	0.555211	0.201028	1116			-0.15505	-0.462329	-0.520579	-0.118699	0.472452	0.325177	0.523745	0.412998	0.219226	1116
0.170343	0.452257	0.351314	0.176773	0.127305	0.431868	0.551425	0.596041	0.189627	1117			-0.111704	-0.416641	-0.424636	-0.0707099	0.432732	0.341769	0.513115	0.40185	0.206648	1117
0.154161	0.433363	0.312023	0.103321	0.143476	0.476338	0.541649	0.571553	0.178891	1118			-0.0973956	-0.410335	-0.418322	-0.12867	0.48075	0.346217	0.478289	0.39148	0.232281	1118
0.125965	0.434854	0.356246	0.0871696	0.120337	0.466355	0.540467	0.587941	0.17398	1119			-0.161839	-0.396495	-0.429523	-0.139655	0.497157	0.330763	0.515865	0.387629	0.238925	1119
0.161598	0.431418	0.29107	-0.0104564	0.146788	0.475579	0.55871	0.561508	0.173163	1120			-0.0399407	-0.302148	-0.433421	-0.144149	0.482405	0.318946	0.508014	0.393161	0.238541	1120
0.114095	0.471209	0.264836	-0.0203416	0.133743	0.454246	0.621579	0.52936	0.19154	1121			-0.105935	-0.327384	-0.355515	-0.0906152	0.429748	0.329026	0.502463	0.406561	0.259653	1121
0.0613907	0.499786	0.28429	0.0803981	0.12256	0.390353	0.636403	0.567277	0.219919	1122			-0.0935876	-0.355607	-0.396758	0.0321821	0.414356	0.254699	0.466165	0.418824	0.239711	1122
-0.00332456	0.477528	0.262718	-0.0480938	0.126401	0.380208	0.662606	0.555166	0.173243	1123			0.0284734	-0.265116	-0.22578	0.110926	0.291987	0.303356	0.476961	0.380004	0.255005	1123
-0.00193961	0.578043	0.223299	0.0290342	0.114578	0.336406	0.727063	0.5707	0.188417	1124			0.0394558	-0.326172	-0.246538	0.106435	0.341014	0.326222	0.462907	0.387067	0.255105	1124
0.00549618	0.665504	0.202213	-0.0449013	0.0985927	0.378535	0.668542	0.55414	0.203583	1125			0.0465228	-0.325914	-0.117645	0.163814	0.293379	0.391779	0.462471	0.378704	0.259049	1125
-0.0445509	0.691157	0.170924	0.0260531	0.0434385	0.407544	0.696532	0.584693	0.210349	1126			0.188947	-0.281095	-0.136817	0.234873	0.306442	0.38294	0.479807	0.364023	0.235297	1126
-0.0454386	0.616153	0.0583285	-0.291432	0.0766079	0.42955	0.70366	0.558059	0.219808	1127			0.122488	-0.263186	-0.137524	0.197749	0.322968	0.411978	0.453177	0.36964	0.22156	1127
-0.175049	0.574828	0.088528	-0.221785	0.0923599	0.422732	0.710587	0.577272	0.185157	1128			0.122075	-0.262129	-0.138125	0.201351	0.317524	0.352115	0.48595	0.361902	0.234447	1128
-0.348815	0.430569	0.14374	-0.270682	0.0965526	0.38783	0.690274	0.600521	0.253131	1129			0.107327	-0.256838	-0.155937	0.187035	0.33293	0.38849	0.473864	0.358141	0.237289	1129
-0.338031	0.447641	0.110888	-0.118307	0.0797715	0.365697	0.729467	0.594173	0.245235	1130			0.109735	-0.268647	-0.0672317	0.139578	0.287312	0.425589	0.480305	0.36236	0.238836	1130
-0.467134	0.202453	0.0766739	-0.325461	0.0357076	0.424056	0.718704	0.602081	0.237523	1131			0.115718	-0.258786	-0.0320895	0.13783	0.28787	0.424007	0.469906	0.376265	0.2606	1131
-0.30212	-0.0472409	0.0166196	-0.65253	0.0533805	0.483952	0.702267	0.544517	0.204098	1132			0.0566834	-0.251348	-0.019971	0.118635	0.274412	0.392403	0.465277	0.366601	0.273997	1132
-0.381459	-0.136484	-0.068636	-0.698835	0.0839855	0.455531	0.747275	0.569231	0.260702	1133			0.0818498	-0.131593	-0.119929	0.125875	0.332143	0.354812	0.466194	0.406066	0.245357	1133
-0.331797	-0.141535	-0.226847	-0.70948	0.105178	0.490194	0.721342	0.581232	0.257784	1134			0.240776	-0.117261	0.0456361	0.246349	0.244807	0.378877	0.441387	0.462033	0.231764	1134
-0.293132	-0.174223	-0.276254	-0.726479	0.099258	0.508819	0.723653	0.578464	0.20819	1135			0.24255	-0.138192	0.0370241	0.248958	0.239654	0.370385	0.46802	0.442311	0.234043	1135
-0.237032	-0.180042	-0.373865	-0.676732	0.142495	0.53619	0.706644	0.566005	0.218021	1136			0.206608	-0.128363	0.0775062	0.202533	0.273544	0.337249	0.443177	0.412313	0.244522	1136
-0.300833	-0.219984	-0.347632	-0.699599	0.178724	0.521238	0.727146	0.590323	0.225183	1137			0.206769	-0.14665	0.0518132	0.22459	0.271313	0.334635	0.443592	0.408114	0.242533	1137
-0.0833424	-0.224432	-0.5146	-0.683465	0.126267	0.566269	0.692558	0.551233	0.195314	1138			0.206551	-0.147403	0.0315143	0.244196	0.219404	0.380046	0.479354	0.393629	0.209332	1138
-0.0603633	-0.263603	-0.59347	-0.651803	0.124527	0.591443	0.703438	0.495886	0.150622	1139			0.215139	-0.184694	0.047798	0.287151	0.16149	0.401491	0.453659	0.39537	0.190537	1139
-0.0609082	-0.26174	-0.589189	-0.645134	0.148351	0.585708	0.69779	0.508146	0.236308	1140			0.253747	-0.133991	0.0181278	0.271775	0.22265	0.367717	0.42515	0.391537	0.242995	1140
-0.0625595	-0.274174	-0.579081	-0.680191	0.1199	0.617874	0.703868	0.506256	0.230094	1141			0.168747	-0.158889	0.261627	0.272239	0.228706	0.385131	0.474153	0.40108	0.211306	1141
-0.230109	-0.315217	-0.628817	-0.648557	0.107554	0.60849	0.710197	0.52336	0.225745	1142			0.214811	-0.0230184	0.0603314	0.233206	0.283072	0.417688	0.428306	0.400444	0.268035	1142
-0.0812589	-0.305996	-0.666653	-0.628159	0.0525068	0.678221	0.675516	0.547365	0.208396	1143			0.21592	0.010504	0.134314	0.223009	0.289429	0.418735	0.427017	0.403187	0.268334	1143
-0.0821811	-0.282147	-0.621685	-0.643016	0.0895632	0.650883	0.647599	0.514679	0.223274	1144			0.232707	-0.0852761	0.223673	0.260369	0.250314	0.439866	0.461401	0.4056	0.253354	1144
-0.0723817	-0.280249	-0.642646	-0.641347	0.0453506	0.604451	0.70652	0.491237	0.253832	1145			0.310176	-0.0348256	0.139507	0.332584	0.264428	0.389063	0.433033	0.375889	0.265588	1145
-0.0750786	-0.289611	-0.610762	-0.672031	0.0393752	0.625683	0.633178	0.5778	0.192803	1146			0.252964	0.012285	0.240129	0.265184	0.232108	0.411591	0.504042	0.397966	0.252429	1146
-0.147862	-0.307317	-0.64762	-0.643338	0.0548536	0.6213	0.674147	0.4813	0.127121	1147			0.252913	0.0122636	0.239701	0.264147	0.230854	0.415318	0.500478	0.395945	0.253833	1147
-0.21903	-0.344203	-0.649753	-0.606874	0.157755	0.627103	0.609422	0.500337	0.195554	1148			0.252198	0.00047122	0.276437	0.305746	0.169218	0.428503	0.496931	0.402898	0.222861	1148
-0.0795209	-0.334844	-0.596642	-0.644627	0.110657	0.621519	0.615097	0.45314	0.16562	1149			0.229399	-0.0299705	0.386908	0.313876	0.28106	0.406941	0.502018	0.401098	0.223295	1149
-0.0836204	-0.33414	-0.596445	-0.629082	0.0897242	0.593212	0.610276	0.416603	0.179144	1150			0.31232	0.0481948	0.311767	0.375662	0.223174	0.353791	0.481939	0.412762	0.221664	1150
-0.0850835	-0.338931	-0.625212	-0.615801	0.116525	0.614068	0.558765	0.323631	0.0881169	1151			0.21692	0.0379555	0.328256	0.309842	0.218157	0.387874	0.454889	0.385616	0.249992	1151
-0.0800706	-0.344636	-0.584113	-0.614465	0.0888227	0.638545	0.468558	0.262583	0.0170396	1152			0.255558	0.125462	0.415044	0.274157	0.273565	0.428207	0.498768	0.416291	0.223018	1152
-0.170322	-0.369752	-0.606069	-0.597991	0.0984463	0.555545	0.440422	0.158732	0.0100059	1153			0.262634	0.112434	0.421028	0.347026	0.181304	0.335517	0.519285	0.463137	0.157143	1153
-0.0268104	-0.305007	-0.597837	-0.584264	0.103981	0.482422	0.325044	0.108584	-0.00400542	1154			0.247996	0.204606	0.306127	0.288235	0.264469	0.385793	0.511934	0.448786	0.181047	1154
-0.0907979	-0.318304	-0.574204	-0.508734	0.0515812	0.227834	0.166854	-0.0303453	-0.0787103	1155			0.109718	0.119846	0.455845	0.241423	0.230888	0.421975	0.517394	0.430115	0.221478	1155
-0.0949981	-0.307539	-0.676955	-0.435491	0.0448392	0.172409	0.312814	-0.0341985	-0.158209	1156			0.122555	0.1362	0.473812	0.246422	0.223101	0.405959	0.531206	0.428002	0.220698	1156
-0.177872	-0.340774	-0.656194	-0.442266	-0.0104852	0.0690858	-0.0548668	-0.133219	-0.130308	1157			0.123764	0.149674	0.49571	0.276135	0.207241	0.415529	0.528942	0.444034	0.217846	1157
-0.151605	-0.352766	-0.693445	-0.417452	-0.00445422	-0.0656475	-0.18284	-0.400758	-0.222337	1158			0.12728	0.16456	0.531692	0.289067	0.221357	0.42127	0.526384	0.448952	0.226843	1158
-0.133244	-0.348255	-0.735228	-0.383086	-0.00779498	-0.113204	-0.201517	-0.394001	-0.216363	1159			0.110761	0.216741	0.544319	0.318403	0.207155	0.415882	0.52936	0.459283	0.226747	1159
-0.161316	-0.352078	-0.750556	-0.36302	-0.0209782	-0.197755	-0.411176	-0.505137	-0.212441	1160			0.143933	0.250769	0.597008	0.290703	0.216023	0.400208	0.547383	0.428783	0.255078	1160
-0.116449	-0.349892	-0.715112	-0.335317	-0.0339695	-0.17672	-0.566119	-0.546649	-0.229684	1161			0.147055	0.27089	0.489491	0.348074	0.219558	0.335684	0.534592	0.453643	0.232296	1161
-0.168577	-0.337105	-0.707924	-0.283416	-0.0665204	-0.257589	-0.533097	-0.551368	-0.210776	1162			0.152164	0.252072	0.533401	0.262936	0.177113	0.468186	0.501081	0.443758	0.217443	1162
-0.183606	-0.388911	-0.718768	-0.289696	-0.0174033	-0.281793	-0.654565	-0.513105	-0.197334	1163			0.0582624	0.161501	0.571405	0.272089	0.166087	0.427222	0.512572	0.446229	0.214957	1163
-0.21908	-0.375658	-0.758632	-0.290821	-0.014088	-0.233315	-0.658775	-0.48975	-0.180126	1164			0.045741	0.232443	0.517532	0.250599	0.19104	0.40411	0.545176	0.442879	0.232788	1164
-0.17216	-0.358865	-0.731668	-0.327698	-0.0296335	-0.198562	-0.726739	-0.478071	-0.18563	1165			0.0722543	0.205026	0.529618	0.280612	0.194394	0.412069	0.538539	0.426527	0.199082	1165
-0.170268	-0.357129	-0.753022	-0.284126	-0.056608	-0.250119	-0.7562	-0.470313	-0.19176	1166			0.0585242	0.204098	0.50849	0.253591	0.187789	0.418169	0.566234	0.44948	0.19613	1166
-0.148135	-0.366311	-0.749508	-0.264571	-0.0454433	-0.265834	-0.747279	-0.476602	-0.187579	1167			0.0543797	0.217671	0.488155	0.255592	0.213609	0.410702	0.541018	0.4465	0.235042	1167
-0.16594	-0.358338	-0.775117	-0.264271	-0.0641994	-0.232317	-0.715927	-0.515057	-0.21287	1168			0.092386	0.219821	0.494029	0.259173	0.237927	0.415888	0.523192	0.432557	0.212823	1168
-0.179037	-0.373802	-0.767243	-0.276613	-0.0642489	-0.222873	-0.700794	-0.51026	-0.218054	1169			0.16188	0.257679	0.526487	0.269565	0.190016	0.416901	0.536573	0.455831	0.232064	1169
-0.229373	-0.383995	-0.786829	-0.27551	-0.0694597	-0.231004	-0.709159	-0.497569	-0.201993	1170			0.0931454	0.309671	0.4887	0.327944	0.22448	0.34196	0.52986	0.457546	0.229468	1170
-0.239912	-0.388326	-0.730455	-0.249995	-0.067679	-0.224944	-0.723987	-0.489579	-0.200144	1171			0.0950958	0.302726	0.542532	0.303721	0.210692	0.406191	0.572642	0.469991	0.218722	1171
-0.212932	-0.390134	-0.705003	-0.213518	-0.0890848	-0.271852	-0.706147	-0.485565	-0.196374	1172			0.0782677	0.336585	0.447804	0.279475	0.23666	0.367175	0.485059	0.467157	0.225107	1172
-0.21123	-0.389394	-0.73056	-0.244584	-0.0639909	-0.255365	-0.73172	-0.488172	-0.211457	1173			0.0696492	0.26021	0.518951	0.29342	0.212805	0.423931	0.501544	0.483318	0.205462	1173
-0.153532	-0.389845	-0.736731	-0.254722	-0.0588037	-0.215256	-0.700825	-0.513292	-0.200733	1174			0.068963	0.254506	0.505312	0.27246	0.207817	0.43755	0.498376	0.486913	0.198235	1174
-0.155731	-0.377829	-0.745801	-0.232735	-0.104236	-0.211395	-0.758799	-0.483533	-0.217247	1175			0.139636	0.303162	0.45403	0.24796	0.270903	0.425608	0.451354	0.459226	0.220772	1175
-0.132504	-0.382765	-0.77291	-0.274648	-0.0884537	-0.23561	-0.713628	-0.499158	-0.210999	1176			0.0931906	0.287459	0.525939	0.239566	0.259757	0.429175	0.449401	0.457622	0.222571	1176
-0.171989	-0.389421	-0.747294	-0.262731	-0.101752	-0.214028	-0.61798	-0.511819	-0.204295	1177			0.140149	0.308442	0.464777	0.309461	0.219913	0.39465	0.46101	0.476504	0.249988	1177
-0.129505	-0.380509	-0.727101	-0.265573	-0.100183	-0.211797	-0.651611	-0.512222	-0.205358	1178			0.143496	0.321235	0.40107	0.351184	0.175863	0.378961	0.475414	0.496071	0.246132	1178
-0.18265	-0.434279	-0.774969	-0.225301	-0.0695828	-0.240085	-0.702199	-0.494903	-0.217908	1179			0.142896	0.319602	0.407159	0.280054	0.277834	0.383682	0.475221	0.464599	0.226098	1179
-0.15206	-0.429237	-0.743875	-0.22825	-0.0707529	-0.215441	-0.70633	-0.478773	-0.225865	1180			0.0709896	0.348017	0.42892	0.298719	0.230501	0.382109	0.397242	0.447866	0.231076	1180
-0.174468	-0.435066	-0.696192	-0.218467	-0.109129	-0.222986	-0.777834	-0.463666	-0.219544	1181			0.0644894	0.371078	0.444102	0.230911	0.270269	0.425594	0.474766	0.469412	0.246545	1181
-0.204138	-0.459991	-0.727583	-0.18896	-0.0862894	-0.255714	-0.731086	-0.472182	-0.213729	1182			0.143236	0.320273	0.390911	0.280874	0.237941	0.455543	0.525061	0.485479	0.19031	1182
-0.180971	-0.466143	-0.682187	-0.274509	-0.0343918	-0.228143	-0.687125	-0.484847	-0.2199	1183			0.053716	0.250818	0.442587	0.277227	0.239003	0.465541	0.526544	0.477279	0.189789	1183
-0.214683	-0.459912	-0.709238	-0.259066	-0.0627385	-0.213937	-0.706911	-0.456863	-0.197984	1184			0.0690729	0.221577	0.455956	0.273104	0.151317	0.426181	0.523766	0.472961	0.180728	1184
-0.234708	-0.478594	-0.729328	-0.257367	-0.0305761	-0.207042	-0.724455	-0.477943	-0.190787	1185			0.0485356	0.248069	0.42484	0.190346	0.288723	0.390936	0.534679	0.443519	0.221453	1185
-0.281747	-0.486434	-0.649807	-0.209253	-0.0481573	-0.202296	-0.720097	-0.469796	-0.211843	1186			0.133635	0.163097	0.463895	0.273828	0.183592	0.413052	0.539952	0.435028	0.226987	1186
-0.266984	-0.47915	-0.654867	-0.158261	-0.0471321	-0.214355	-0.737833	-0.45143	-0.206677	1187			0.0494878	0.230808	0.480928	0.24428	0.194808	0.408576	0.538846	0.440264	0.221761	1187
-0.308608	-0.49455	-0.638058	-0.143855	-0.0517983	-0.262172	-0.673207	-0.488267	-0.251277	1188			0.0466896	0.244032	0.487514	0.253951	0.205172	0.402757	0.469465	0.406	0.219744	1188
-0.29472	-0.497538	-0.620405	-0.181004	-0.055321	-0.260023	-0.680062	-0.481302	-0.226458	1189			0.0491124	0.249573	0.459827	0.251455	0.195942	0.452622	0.523388	0.435662	0.224798	1189
-0.313093	-0.484251	-0.592347	-0.147673	-0.0546549	-0.224505	-0.695076	-0.461248	-0.208462	1190			0.0466832	0.244076	0.485767	0.255857	0.190865	0.408833	0.539338	0.438228	0.222189	1190
-0.328328	-0.47889	-0.592116	-0.138738	-0.0253717	-0.214551	-0.636916	-0.499826	-0.237857	1191			0.0459618	0.220819	0.487404	0.257558	0.224202	0.421582	0.495751	0.411639	0.214787	1191
-0.286521	-0.480982	-0.483418	-0.176472	-0.0661651	-0.157786	-0.667239	-0.513661	-0.241462	1192			0.0688459	0.241525	0.489905	0.24217	0.233666	0.432764	0.512057	0.412604	0.205791	1192
-0.24867	-0.458023	-0.519767	-0.103717	-0.0278638	-0.208095	-0.708987	-0.499119	-0.232424	1193			0.0695885	0.250797	0.488832	0.251227	0.235155	0.440548	0.522619	0.419171	0.198231	1193
-0.253387	-0.462724	-0.529543	-0.118547	0.0216127	-0.247546	-0.700027	-0.523743	-0.231004	1194			0.0654534	0.251025	0.476753	0.26092	0.256555	0.439565	0.520647	0.41224	0.201513	1194
-0.254496	-0.459342	-0.562107	-0.157891	-0.0892593	-0.202912	-0.600554	-0.497689	-0.229322	1195			0.0591209	0.243979	0.4846	0.273252	0.239576	0.44229	0.521695	0.409639	0.193211	1195
-0.250417	-0.458313	-0.574085	-0.168679	-0.0651419	-0.169804	-0.631381	-0.49347	-0.262975	1196			0.0512768	0.254066	0.493884	0.290897	0.219061	0.444581	0.520271	0.410271	0.175474	1196
-0.257482	-0.472733	-0.603074	-0.21109	-0.112886	-0.140678	-0.630382	-0.500859	-0.297209	1197			0.0797872	0.294535	0.514926	0.274972	0.172872	0.479822	0.53815	0.393667	0.160943	1197
-0.217612	-0.458364	-0.566722	-0.208064	-0.10124	-0.162247	-0.618175	-0.510499	-0.295115	1198			0.074229	0.327489	0.492824	0.295351	0.187639	0.474139	0.537275	0.407789	0.164166	1198
-0.162637	-0.417799	-0.500226	-0.197549	-0.119513	-0.143131	-0.588527	-0.513494	-0.267647	1199			0.0707721	0.313136	0.536844	0.280238	0.204035	0.456904	0.512491	0.39392	0.200428	1199
-0.0986044	-0.369476	-0.403569	-0.105681	-0.0499535	-0.199649	-0.655439	-0.50705	-0.266214	1200			0.0707779	0.313123	0.536246	0.282918	0.193287	0.470071	0.538058	0.407839	0.164076	1200
-0.0825946	-0.228995	-0.206027	-0.0419226	0.0149862	-0.194899	-0.633666	-0.493544	-0.255379	1201			0.0706063	0.314946	0.558601	0.282348	0.193335	0.47007	0.538279	0.408564	0.162481	1201
-0.0220148	-0.130227	-0.164608	-0.0267553	0.0673607	-0.213209	-0.627013	-0.490323	-0.271557	1202			0.143804	0.375056	0.52703	0.316835	0.151972	0.478633	0.533936	0.429923	0.152816	1202
0.0305055	-0.0262274	-0.019684	0.100376	0.126931	-0.20079	-0.658582	-0.495605	-0.265707	1203			0.0586476	0.395361	0.529015	0.302679	0.223957	0.465149	0.511772	0.421451	0.203042	1203
0.0429359	0.0468419	0.120638	0.189623	0.169414	-0.144781	-0.682734	-0.504857	-0.282429	1204			0.0518581	0.390925	0.56556	0.351532	0.097807	0.453941	0.517342	0.410008	0.160176	1204
0.0847164	0.0598623	0.14375	0.259312	0.236207	-0.217492	-0.693128	-0.482318	-0.272273	1205			0.0562793	0.392921	0.583539	0.339201	0.160378	0.431727	0.535205	0.415123	0.172588	1205
0.0974356	0.0856843	0.181648	0.361259	0.295964	-0.208098	-0.675142	-0.523167	-0.297924	1206			0.0608276	0.400242	0.524714	0.331322	0.175591	0.47511	0.516799	0.412829	0.192847	1206
0.0845939	0.123773	0.241504	0.428638	0.316182	-0.207793	-0.685277	-0.515112	-0.261579	1207			0.0874709	0.405762	0.54316	0.365879	0.162669	0.437896	0.530081	0.413257	0.161622	1207
0.126503	0.137378	0.288064	0.502241	0.297002	-0.203444	-0.674901	-0.517194	-0.248644	1208			0.0873367	0.412277	0.547549	0.373254	0.129113	0.447064	0.524778	0.421924	0.153803	1208
0.151184	0.17751	0.327272	0.561819	0.305827	-0.194722	-0.66232	-0.524235	-0.259175	1209			0.0665483	0.398462	0.548231	0.338322	0.158725	0.484511	0.542056	0.411712	0.157107	1209
0.187785	0.205169	0.356571	0.573765	0.345762	-0.201522	-0.659813	-0.530207	-0.257032	1210			0.00412218	0.401661	0.544059	0.377343	0.136382	0.444218	0.518825	0.42179	0.181243	1210
0.152957	0.203823	0.355788	0.564493	0.333438	-0.202873	-0.685667	-0.525389	-0.252775	1211			0.0123571	0.398072	0.546545	0.379692	0.138265	0.450613	0.521818	0.419334	0.166642	1211
0.222863	0.217988	0.376677	0.534214	0.358022	-0.169452	-0.668069	-0.487726	-0.234191	1212			0.0176191	0.381313	0.529338	0.378544	0.105329	0.472634	0.529723	0.420314	0.167433	1212
0.250206	0.222308	0.351202	0.565222	0.350216	-0.187156	-0.693169	-0.494438	-0.239026	1213			0.0393737	0.378414	0.5785	0.325806	0.161536	0.466829	0.529651	0.394744	0.173415	1213
0.254157	0.210777	0.328376	0.61453	0.376531	-0.207297	-0.623983	-0.529213	-0.234304	1214			0.0413357	0.368574	0.578791	0.332497	0.154022	0.432846	0.540396	0.428833	0.189741	1214
0.267496	0.240277	0.367517	0.552668	0.366379	-0.208437	-0.646796	-0.379826	-0.157164	1215			0.0506002	0.340544	0.587657	0.323932	0.162284	0.466878	0.527078	0.390747	0.190692	1215
0.263525	0.246921	0.402591	0.558115	0.373959	-0.208581	-0.654985	-0.350465	-0.169148	1216			0.0444242	0.373514	0.543885	0.322129	0.160889	0.479627	0.514275	0.385898	0.202395	1216
0.250895	0.257018	0.427924	0.555646	0.34064	-0.180332	-0.517401	-0.297908	-0.129422	1217			0.0446322	0.372518	0.537815	0.384416	0.128499	0.441544	0.502491	0.396285	0.196048	1217
0.272431	0.268861	0.389075	0.521618	0.257605	-0.10806	-0.414206	-0.239704	-0.101221	1218			0.0309268	0.414334	0.499582	0.38258	0.136423	0.435752	0.503112	0.399193	0.195748	1218
0.305908	0.274718	0.387668	0.534861	0.314	-0.104366	-0.378638	-0.276389	-0.0648433	1219			0.0609492	0.431648	0.520625	0.368838	0.138095	0.445551	0.524964	0.436966	0.155693	1219
0.328137	0.301708	0.385517	0.500924	0.271541	-0.0281264	-0.209497	-0.373245	-0.0318937	1220			0.0355435	0.377717	0.528802	0.329629	0.159316	0.453501	0.539333	0.417387	0.173833	1220
0.366042	0.29252	0.384852	0.497184	0.296593	-0.0298798	-0.157133	-0.0400036	0.0820471	1221			0.0408468	0.418561	0.53088	0.298692	0.13008	0.480922	0.540917	0.40706	0.164361	1221
0.366341	0.278658	0.359547	0.586746	0.338392	-0.0089888	-0.159049	-0.13564	0.100447	1222			0.0120882	0.399493	0.531436	0.299887	0.12951	0.47973	0.54545	0.421869	0.181	1222
0.391804	0.289121	0.333716	0.659593	0.378961	0.0180344	-0.100765	-0.241864	0.103986	1223			0.0340167	0.399966	0.520505	0.331609	0.162431	0.449861	0.526865	0.432164	0.197178	1223
0.457308	0.286465	0.318909	0.728586	0.419559	0.0390361	-0.085129	0.127716	0.0421524	1224			0.0316661	0.405012	0.52656	0.337467	0.164727	0.457136	0.530049	0.43862	0.198986	1224
0.456074	0.274712	0.338159	0.696041	0.387013	-0.0120963	-0.169308	0.0471643	0.118584	1225			0.0267628	0.411932	0.530142	0.332698	0.167099	0.462956	0.531875	0.43192	0.199059	1225
0.436708	0.306862	0.358289	0.681134	0.397751	-0.00351706	-0.0503889	0.119673	0.094201	1226			0.0221008	0.412482	0.527661	0.335656	0.166575	0.465114	0.529643	0.429594	0.199223	1226
0.420535	0.29041	0.342068	0.644682	0.315496	0.0508215	-0.00887973	0.247125	0.152682	1227			0.00613766	0.403255	0.531764	0.365291	0.176208	0.419533	0.514419	0.430476	0.163181	1227
0.409969	0.288163	0.382373	0.641893	0.341767	0.0184859	0.025007	0.29741	0.14226	1228			0.00615667	0.406283	0.51056	0.36928	0.137646	0.445258	0.52792	0.457872	0.195855	1228
0.408086	0.300292	0.365404	0.645739	0.33605	0.0503118	0.103406	0.438865	0.307934	1229			0.00441225	0.427901	0.525015	0.291919	0.203424	0.473474	0.536499	0.433905	0.18652	1229
0.417606	0.292516	0.367479	0.634995	0.328687	0.0670983	0.0640022	0.379407	0.287178	1230			0.00376701	0.42768	0.525399	0.293144	0.203166	0.473183	0.536549	0.433893	0.186518	1230
0.41644	0.290886	0.344428	0.684338	0.376712	0.0357527	0.0200908	0.350641	0.22894	1231			-0.0349778	0.434345	0.569779	0.316062	0.149382	0.473799	0.539804	0.428242	0.18599	1231
0.434498	0.301304	0.348923	0.71634	0.37626	0.0364361	-0.00675138	0.296209	0.196778	1232			0.0150631	0.458796	0.549149	0.323754	0.142218	0.47623	0.53338	0.433434	0.186716	1232
0.421934	0.280589	0.331643	0.723784	0.399511	0.0339954	-0.0182263	0.273901	0.184873	1233			0.0142483	0.465778	0.539706	0.305918	0.161104	0.502044	0.525488	0.420196	0.22252	1233
0.433534	0.279615	0.330859	0.674826	0.449977	0.0344956	0.00494277	0.354672	0.255244	1234			-0.0339728	0.420976	0.538437	0.301186	0.170732	0.504447	0.527569	0.411245	0.200068	1234
0.468762	0.273549	0.294038	0.753958	0.473204	0.0491395	-0.0279821	0.324607	0.255033	1235			-0.0338914	0.421017	0.538862	0.299519	0.168662	0.510105	0.524296	0.410999	0.199827	1235
0.462025	0.257403	0.312454	0.709089	0.458811	0.0376409	-0.021108	0.338747	0.25696	1236			-0.0331472	0.434968	0.536878	0.308181	0.154304	0.506755	0.523583	0.384127	0.197259	1236
0.446906	0.279704	0.323619	0.710827	0.401177	0.0764933	0.0456474	0.376693	0.272835	1237			-0.0019438	0.425664	0.517397	0.281372	0.215297	0.494669	0.522038	0.400546	0.196414	1237
0.45598	0.27328	0.323611	0.71558	0.376978	0.0724611	0.0826797	0.473789	0.339557	1238			-0.0059993	0.423649	0.516916	0.282669	0.20624	0.497901	0.523009	0.400073	0.198254	1238
0.435866	0.27975	0.324818	0.681508	0.397009	0.074809	0.109885	0.501733	0.359348	1239			0.0331494	0.411942	0.519255	0.337739	0.198442	0.465621	0.518943	0.38857	0.19369	1239
0.424806	0.29016	0.359351	0.715991	0.31044	0.0560282	0.172193	0.610409	0.414873	1240			0.0317467	0.402943	0.528702	0.352394	0.185753	0.454709	0.523852	0.390013	0.189001	1240
0.412179	0.312896	0.386517	0.674041	0.293405	0.0727926	0.230543	0.650285	0.447354	1241			0.0772759	0.41222	0.537858	0.362191	0.185697	0.450506	0.526465	0.410517	0.196653	1241
0.389364	0.297356	0.390591	0.618796	0.294299	0.0669344	0.2892	0.699314	0.41715	1242			0.109478	0.41128	0.550926	0.320951	0.161435	0.49053	0.539278	0.427935	0.174703	1242
0.389694	0.303533	0.371319	0.597051	0.231201	0.104587	0.293307	0.714175	0.423627	1243			0.0695733	0.363586	0.554803	0.339581	0.15639	0.487078	0.541331	0.411892	0.157088	1243
0.386253	0.287769	0.377425	0.593511	0.290343	0.0224726	0.290044	0.707571	0.438055	1244			0.0989258	0.390024	0.532832	0.358026	0.153185	0.48685	0.539263	0.426208	0.175123	1244
0.361467	0.307838	0.394936	0.594897	0.214246	0.0865524	0.29588	0.690013	0.419286	1245			0.0235821	0.396648	0.540191	0.348892	0.154322	0.478648	0.515479	0.395826	0.196415	1245
0.378273	0.29395	0.36671	0.532666	0.260963	0.114263	0.279132	0.6732	0.436179	1246			0.0494795	0.395329	0.539384	0.350897	0.154709	0.486792	0.531675	0.416252	0.173904	1246
0.413842	0.274598	0.349964	0.614227	0.292708	0.0915344	0.215852	0.68874	0.398884	1247			0.0480948	0.397229	0.531625	0.348818	0.158876	0.480959	0.518437	0.402476	0.200188	1247
0.405538	0.303127	0.395166	0.627152	0.285283	0.0859831	0.23769	0.704452	0.421556	1248			0.0696679	0.373752	0.538762	0.399374	0.15749	0.43463	0.532603	0.380493	0.160318	1248
0.41115	0.30518	0.385805	0.632997	0.278075	0.0915817	0.252495	0.7028	0.392494	1249			0.0422002	0.408814	0.531183	0.353424	0.171262	0.456603	0.523148	0.390319	0.186757	1249
0.424103	0.297314	0.370937	0.670642	0.301649	0.0753551	0.187816	0.674024	0.422734	1250			0.0369978	0.408093	0.531239	0.349293	0.172519	0.460606	0.524541	0.395303	0.183204	1250
0.446265	0.296396	0.369314	0.680491	0.33458	0.06995	0.204873	0.681514	0.407039	1251			0.0650088	0.424597	0.525317	0.311691	0.190611	0.479242	0.54535	0.403624	0.180178	1251
0.439362	0.305177	0.373854	0.649289	0.300719	0.101985	0.205641	0.661867	0.410205	1252			0.0617726	0.421449	0.544537	0.305383	0.203924	0.458924	0.551315	0.407326	0.181804	1252
0.43826	0.334523	0.403836	0.618793	0.319018	0.0999102	0.241143	0.683768	0.415994	1253			0.011018	0.392556	0.521288	0.359174	0.197093	0.450804	0.52254	0.406958	0.191443	1253
0.413042	0.351616	0.424367	0.575498	0.237706	0.0741741	0.321473	0.677105	0.465578	1254			0.0582271	0.411939	0.526095	0.353922	0.201677	0.457105	0.515431	0.396897	0.211909	1254
0.424086	0.346819	0.422945	0.546173	0.131168	0.102159	0.317365	0.674816	0.484364	1255			0.0622044	0.387582	0.528798	0.379565	0.200511	0.43994	0.506512	0.405213	0.21383	1255
0.423146	0.370287	0.452956	0.471135	0.14079	0.098518	0.338874	0.661588	0.489112	1256			0.0324385	0.433256	0.524859	0.342111	0.154928	0.481906	0.517951	0.434001	0.215819	1256
0.439067	0.345027	0.445173	0.365503	0.152178	0.115678	0.332102	0.714549	0.41104	1257			0.0359348	0.417578	0.53504	0.384128	0.169165	0.446569	0.523588	0.418154	0.20113	1257
0.43187	0.333586	0.468004	0.342665	0.124617	0.0928352	0.377494	0.722741	0.30565	1258			0.0127646	0.423535	0.501271	0.397907	0.204029	0.445455	0.527241	0.430231	0.173346	1258
0.430873	0.330391	0.472919	0.317918	0.184924	0.0897279	0.36216	0.698709	0.372606	1259			0.0644749	0.415379	0.501528	0.406835	0.202516	0.442324	0.534931	0.420476	0.154265	1259
0.453319	0.344354	0.506976	0.303374	0.155734	0.0671659	0.387861	0.626563	0.519884	1260			0.00715835	0.40338	0.525948	0.350235	0.191807	0.46376	0.515678	0.389311	0.187351	1260
0.443425	0.344977	0.521473	0.288137	0.112839	0.0851664	0.375706	0.679703	0.42635	1261			0.0316874	0.414825	0.511261	0.344247	0.18575	0.478351	0.521653	0.386938	0.177841	1261
0.444521	0.321504	0.551711	0.232383	0.0529798	0.0737253	0.405487	0.689966	0.413333	1262			0.0332616	0.415883	0.498341	0.346022	0.190979	0.483186	0.545356	0.393331	0.180235	1262
0.464069	0.274411	0.488122	0.158671	0.0802022	0.0961533	0.376226	0.730098	0.403189	1263			0.0322394	0.405382	0.52228	0.341079	0.187506	0.471058	0.524017	0.362452	0.207199	1263
0.453077	0.313887	0.566811	0.190874	0.0921589	0.0949026	0.368234	0.678906	0.52094	1264			-0.0195683	0.408711	0.503965	0.390959	0.241284	0.424422	0.510781	0.411583	0.220314	1264
0.439311	0.30033	0.506688	0.269537	0.159385	0.0921976	0.329247	0.683996	0.493108	1265			0.0544456	0.472282	0.485876	0.390761	0.241658	0.424113	0.511196	0.39677	0.218059	1265
0.425746	0.269833	0.513432	0.23142	0.162907	0.0895365	0.318415	0.72238	0.462349	1266			0.00760299	0.436304	0.526278	0.330747	0.18719	0.475227	0.546785	0.403559	0.18008	1266
0.43218	0.2824	0.638589	0.124162	0.23481	0.0991855	0.328155	0.698322	0.440408	1267			0.0440532	0.442429	0.521828	0.413295	0.18879	0.387259	0.522882	0.412046	0.197489	1267
0.419395	0.262338	0.638015	0.154936	0.068183	0.101399	0.33042	0.698219	0.468409	1268			0.104242	0.484721	0.502865	0.407727	0.200298	0.386948	0.520468	0.438569	0.212865	1268
0.355326	0.236048	0.525003	0.263836	0.041077	0.0629914	0.327997	0.67811	0.446241	1269			0.12404	0.485283	0.500692	0.395201	0.22796	0.446657	0.548312	0.461624	0.205204	1269
0.382971	0.222256	0.600711	0.194769	0.157348	0.0528539	0.3285	0.686595	0.446746	1270			0.129904	0.472379	0.502872	0.383192	0.251511	0.452138	0.532315	0.455066	0.20183	1270
0.318133	0.212503	0.658388	0.0714278	0.137962	0.131161	0.296482	0.706062	0.414529	1271			0.0746794	0.430001	0.514697	0.380999	0.275261	0.444406	0.555598	0.448456	0.242821	1271
0.331034	0.234603	0.623555	0.108244	0.109028	0.112889	0.299502	0.703532	0.455434	1272			-0.0344704	0.382756	0.476034	0.386468	0.256337	0.442226	0.506217	0.417186	0.245078	1272
0.332489	0.284605	0.522876	0.125933	-0.0374517	0.0458883	0.364643	0.671545	0.436044	1273			-0.0924931	0.399367	0.49783	0.391774	0.257738	0.445919	0.534389	0.437194	0.216719	1273
0.314649	0.277761	0.491021	0.182796	-0.13367	-0.00643892	0.404588	0.679328	0.404307	1274			-0.0597062	0.394571	0.478634	0.388509	0.247218	0.451801	0.538548	0.438259	0.216916	1274
0.329997	0.15873	0.425289	0.164599	-0.198394	0.0279439	0.370698	0.680038	0.424942	1275			-0.0401407	0.385122	0.502547	0.342235	0.241438	0.468616	0.533312	0.422144	0.205828	1275
0.322402	0.107512	0.428239	0.0581991	-0.142697	0.0321423	0.367988	0.674943	0.430876	1276			-0.0164304	0.40444	0.499298	0.334773	0.241297	0.472016	0.532979	0.410447	0.200936	1276
0.291234	0.103693	0.245011	0.100106	-0.206205	-0.0529774	0.392604	0.669232	0.471757	1277			-0.0811084	0.410001	0.489424	0.338025	0.193475	0.4883	0.526415	0.415879	0.169183	1277
0.235739	-0.0750516	0.271631	0.0537911	-0.38337	-0.0150998	0.382321	0.68243	0.487909	1278			-0.0341699	0.409245	0.496305	0.34725	0.19018	0.477528	0.547018	0.407313	0.178368	1278
0.227296	-0.145905	0.0990707	-0.00473965	-0.494807	-0.0270643	0.398396	0.68769	0.453016	1279			-0.0489345	0.402222	0.515049	0.346288	0.163504	0.480124	0.519287	0.418572	0.211673	1279
0.147203	-0.0798243	-0.0402344	-0.060775	-0.477736	-0.116987	0.408369	0.674574	0.457087	1280			-0.109245	0.375125	0.497891	0.416674	0.199175	0.425532	0.535601	0.396475	0.20465	1280
0.120618	-0.178716	-0.073601	-0.216401	-0.55347	-0.153449	0.445351	0.699464	0.439826	1281			-0.111419	0.429691	0.502474	0.348977	0.160878	0.474358	0.533191	0.399574	0.186495	1281
0.128519	-0.256596	-0.188361	-0.251379	-0.629123	-0.152272	0.468512	0.677754	0.412635	1282			-0.0126376	0.432403	0.520687	0.332427	0.149049	0.474095	0.529996	0.428477	0.168893	1282
0.0518804	-0.256345	-0.166373	-0.301349	-0.619607	-0.241548	0.483527	0.677664	0.490526	1283			-0.0109015	0.448434	0.51727	0.336833	0.148769	0.472658	0.530109	0.429096	0.169007	1283
-0.0512045	-0.254207	-0.185656	-0.455606	-0.569499	-0.146003	0.474836	0.670495	0.429321	1284			-0.0393728	0.385311	0.542038	0.324441	0.186876	0.477242	0.546369	0.417581	0.182858	1284
-0.078431	-0.304556	-0.210741	-0.450607	-0.568801	-0.194163	0.481135	0.661816	0.459356	1285			0.0063728	0.395316	0.53197	0.341353	0.184128	0.475554	0.546971	0.40351	0.180097	1285
-0.161736	-0.287082	-0.214178	-0.585724	-0.573579	-0.0579952	0.460879	0.679808	0.458195	1286			-0.0105278	0.429802	0.532741	0.326867	0.192186	0.471361	0.545623	0.402856	0.18017	1286
-0.205654	-0.283122	-0.221977	-0.48264	-0.528649	-0.00980866	0.439112	0.626361	0.550475	1287			-0.0876062	0.411275	0.52294	0.332079	0.192292	0.472115	0.545293	0.402959	0.17971	1287
-0.187083	-0.303897	-0.201735	-0.498856	-0.536194	-0.0350851	0.412262	0.60413	0.454509	1288			-0.0078107	0.465769	0.49924	0.357872	0.128965	0.49064	0.546377	0.400318	0.180135	1288
-0.202145	-0.291742	-0.2044	-0.62293	-0.498331	-0.0589982	0.35726	0.508616	0.0585727	1289			-0.0570942	0.465028	0.502552	0.342808	0.150386	0.499009	0.541375	0.4032	0.184106	1289
-0.236993	-0.288396	-0.196336	-0.624333	-0.415241	0.0143119	0.177419	0.136918	-0.163923	1290			-0.0880619	0.403821	0.496387	0.328392	0.19534	0.493403	0.538698	0.418576	0.185614	1290
-0.12952	-0.338646	-0.237561	-0.879227	-0.380003	0.0131889	0.0782066	-0.212962	-0.238459	1291			-0.0269956	0.408063	0.490793	0.351578	0.242365	0.446371	0.534872	0.410985	0.210865	1291
-0.152971	-0.286435	-0.296509	-0.798312	-0.366016	0.0440322	-0.0917941	-0.425065	-0.179284	1292			-0.0073891	0.452899	0.485725	0.327192	0.196763	0.4878	0.544354	0.39594	0.212596	1292
-0.137855	-0.310397	-0.259439	-0.969216	-0.268371	-0.00616591	-0.147205	-0.47307	-0.324459	1293			-0.0397963	0.458747	0.4778	0.323145	0.191028	0.506341	0.546537	0.388993	0.211856	1293
-0.0782011	-0.289256	-0.30186	-0.867594	-0.289411	0.0336709	-0.165939	-0.524023	-0.300825	1294			0.00329843	0.452093	0.520278	0.325346	0.187796	0.471096	0.556453	0.397821	0.204456	1294
-0.13962	-0.333753	-0.271411	-1.03192	-0.22327	-0.0367572	-0.167112	-0.633727	-0.331088	1295			-0.063927	0.433318	0.527326	0.327639	0.167013	0.481129	0.512292	0.419061	0.211794	1295
-0.0929587	-0.326319	-0.275482	-0.979385	-0.227221	-0.0148662	-0.215901	-0.70866	-0.348293	1296			-0.0182688	0.434897	0.517709	0.337722	0.231169	0.474771	0.518857	0.400028	0.202116	1296
-0.0192059	-0.300545	-0.37387	-0.916118	-0.224598	0.00799543	-0.253292	-0.859528	-0.299438	1297			0.104713	0.460577	0.527196	0.413041	0.151022	0.445256	0.510564	0.436191	0.215299	1297
-0.098219	-0.265319	-0.326375	-0.900823	-0.23011	0.00316341	-0.260724	-0.829669	-0.327843	1298			0.0251999	0.453206	0.560272	0.41018	0.149335	0.438928	0.513375	0.443181	0.232985	1298
-0.0949592	-0.260265	-0.352059	-0.794423	-0.226297	0.00892001	-0.252379	-0.892736	-0.292624	1299			0.0414463	0.463152	0.519558	0.415832	0.138087	0.450889	0.534683	0.453463	0.196596	1299
-0.0442896	-0.208999	-0.351104	-0.763967	-0.227988	0.00340128	-0.268664	-0.900346	-0.273536	1300			0.0622776	0.4625	0.518386	0.410816	0.167351	0.456812	0.55005	0.455707	0.203227	1300
-0.0538059	-0.209581	-0.337978	-0.819701	-0.225146	-0.00224839	-0.251371	-0.872211	-0.302265	1301			0.0534015	0.45596	0.514686	0.391178	0.211916	0.445052	0.486076	0.441744	0.212208	1301
-0.140917	-0.218059	-0.316072	-0.822358	-0.238671	-2.37307e-05	-0.264118	-0.856757	-0.325749	1302			0.110889	0.49005	0.516764	0.388667	0.190238	0.426354	0.522916	0.43702	0.185673	1302
-0.137507	-0.301774	-0.337646	-0.840062	-0.23102	-0.00807375	-0.224692	-0.864931	-0.358478	1303			0.0457338	0.486115	0.483861	0.403006	0.194729	0.463049	0.520438	0.439125	0.232669	1303
-0.145561	-0.280167	-0.34365	-0.753688	-0.275079	-0.0240662	-0.204716	-0.865615	-0.355835	1304			0.0942544	0.460672	0.532127	0.399231	0.191736	0.418114	0.531586	0.442207	0.230006	1304
-0.0620729	-0.334146	-0.399145	-0.865547	-0.214038	-0.0428191	-0.267822	-0.844703	-0.318461	1305			0.0428362	0.462867	0.531319	0.397272	0.196879	0.413131	0.534793	0.441257	0.228807	1305
-0.0886952	-0.356514	-0.39448	-0.807409	-0.225672	-0.0357497	-0.24239	-0.824959	-0.343892	1306			0.0496892	0.451745	0.502481	0.405259	0.207074	0.425458	0.547971	0.445391	0.233969	1306
-0.152081	-0.313197	-0.381576	-0.812628	-0.200578	-0.0898354	-0.290798	-0.803508	-0.332807	1307			0.0493702	0.458536	0.464141	0.356477	0.278812	0.461227	0.528128	0.440804	0.236117	1307
-0.163984	-0.31235	-0.441093	-0.745622	-0.167096	-0.0419026	-0.314968	-0.771552	-0.387231	1308			0.0898483	0.466889	0.492336	0.308378	0.234233	0.498425	0.538512	0.436378	0.237041	1308
-0.245951	-0.327301	-0.41413	-0.664418	-0.167713	-0.092132	-0.295711	-0.757534	-0.359445	1309			0.0589824	0.46495	0.498655	0.315754	0.20713	0.497627	0.526663	0.416792	0.224944	1309
-0.207938	-0.313755	-0.405256	-0.694567	-0.177535	-0.0779837	-0.342506	-0.777988	-0.34721	1310			0.0772743	0.503191	0.533049	0.321432	0.163208	0.498728	0.533435	0.422319	0.229957	1310
-0.156957	-0.375584	-0.41744	-0.75272	-0.189912	-0.068111	-0.331835	-0.729604	-0.344936	1311			0.0486922	0.494773	0.506169	0.341084	0.152616	0.503423	0.525496	0.433715	0.233378	1311
-0.187143	-0.3245	-0.40463	-0.756073	-0.179406	-0.0364884	-0.294292	-0.75282	-0.371018	1312			0.0927967	0.456895	0.48828	0.372242	0.247709	0.459207	0.51594	0.43273	0.21277	1312
-0.222605	-0.324366	-0.364714	-0.741963	-0.199213	-0.0855577	-0.250302	-0.752701	-0.399734	1313			-0.0187821	0.406148	0.54999	0.341723	0.140504	0.487249	0.547875	0.419331	0.183962	1313
-0.287653	-0.320675	-0.406031	-0.821644	-0.194576	-0.0246953	-0.276774	-0.779006	-0.331401	1314			-0.0114651	0.446368	0.50414	0.406784	0.190554	0.458637	0.530738	0.407395	0.183029	1314
-0.379062	-0.289704	-0.394648	-0.791016	-0.245122	-0.0503299	-0.275866	-0.73706	-0.335545	1315			-0.0111185	0.438745	0.524668	0.311888	0.271749	0.477623	0.515165	0.388384	0.225036	1315
-0.41779	-0.265535	-0.38727	-0.739385	-0.280245	-0.0250146	-0.230158	-0.738488	-0.329014	1316			0.0302115	0.438554	0.483046	0.372401	0.250907	0.452858	0.485902	0.408145	0.245267	1316
-0.419991	-0.264174	-0.340518	-0.808977	-0.274055	-0.0651475	-0.19182	-0.754113	-0.328529	1317			-0.0113855	0.465089	0.451956	0.362634	0.308102	0.448131	0.525238	0.404654	0.223173	1317
-0.419189	-0.284177	-0.355113	-0.786267	-0.276447	-0.0621787	-0.144141	-0.760399	-0.3328	1318			-0.0068891	0.452554	0.486077	0.303312	0.236792	0.50233	0.532267	0.417596	0.213169	1318
-0.411583	-0.271045	-0.357998	-0.772001	-0.306725	-0.068547	-0.154947	-0.691249	-0.340885	1319			-0.0140647	0.456665	0.557366	0.332474	0.157988	0.46614	0.542792	0.438003	0.230967	1319
-0.41344	-0.284481	-0.35117	-0.773136	-0.292171	-0.0387737	-0.177248	-0.678939	-0.343704	1320			0.162115	0.474487	0.508001	0.316371	0.197867	0.506547	0.518458	0.424384	0.168715	1320
-0.449582	-0.260955	-0.351227	-0.84631	-0.317499	-0.0433629	-0.171834	-0.699462	-0.323262	1321			0.0973034	0.487486	0.514413	0.335509	0.153972	0.507358	0.530249	0.385017	0.196671	1321
-0.488485	-0.26395	-0.333275	-0.850023	-0.327065	-0.0797816	-0.165672	-0.694466	-0.349391	1322			0.153732	0.484169	0.521015	0.335376	0.152443	0.500481	0.540858	0.403232	0.184137	1322
-0.459612	-0.28885	-0.343496	-0.841527	-0.292367	-0.0652802	-0.174529	-0.684285	-0.325526	1323			0.116202	0.500176	0.491902	0.408875	0.172707	0.452174	0.511007	0.371395	0.17709	1323
-0.476185	-0.269622	-0.331359	-0.779024	-0.32977	-0.092929	-0.171705	-0.67855	-0.351992	1324			0.140427	0.506462	0.51585	0.383488	0.178963	0.453009	0.510326	0.373976	0.178018	1324
-0.420073	-0.288922	-0.345653	-0.808538	-0.292141	-0.0652286	-0.165861	-0.685186	-0.352655	1325			0.153247	0.490045	0.541968	0.312116	0.16663	0.483492	0.508565	0.349894	0.192197	1325
-0.44027	-0.285168	-0.340809	-0.817221	-0.297668	-0.0617871	-0.168514	-0.684609	-0.352206	1326			0.137569	0.480511	0.522961	0.337542	0.171505	0.493558	0.530052	0.353238	0.19638	1326
-0.453482	-0.247492	-0.34944	-0.817176	-0.266298	-0.0522725	-0.138361	-0.699824	-0.338815	1327			0.142505	0.471772	0.524878	0.396936	0.195385	0.446716	0.5399	0.381942	0.201257	1327
-0.449913	-0.27564	-0.370322	-0.773501	-0.287387	-0.0422013	-0.177873	-0.785334	-0.326529	1328			0.138179	0.508106	0.514885	0.377161	0.204872	0.462123	0.516436	0.415249	0.202547	1328
-0.429861	-0.262581	-0.374224	-0.757056	-0.30767	0.000895156	-0.174185	-0.762595	-0.333043	1329			0.148165	0.508184	0.514609	0.377291	0.204968	0.464831	0.51464	0.412395	0.202121	1329
-0.416312	-0.290876	-0.403346	-0.812314	-0.270959	0.0214679	-0.175698	-0.775884	-0.327723	1330			0.149713	0.51127	0.549026	0.330466	0.261582	0.471724	0.496555	0.402551	0.247258	1330
-0.439575	-0.293506	-0.3775	-0.80124	-0.283029	-0.0373781	-0.142781	-0.773531	-0.315876	1331			0.0636512	0.441131	0.503604	0.269209	0.266424	0.467459	0.526065	0.38907	0.213409	1331
-0.428588	-0.268037	-0.416378	-0.769236	-0.236581	0.00862296	-0.246981	-0.806821	-0.326357	1332			0.0511549	0.438082	0.52707	0.274466	0.244738	0.486174	0.522405	0.387086	0.214647	1332
-0.386112	-0.285458	-0.386586	-0.759168	-0.205117	-0.0316228	-0.287464	-0.738988	-0.346273	1333			0.0584147	0.442195	0.532601	0.27385	0.243894	0.483051	0.531161	0.389459	0.214675	1333
-0.387723	-0.316729	-0.391912	-0.750107	-0.219845	-0.0747634	-0.242285	-0.746145	-0.367443	1334			0.0829372	0.454633	0.487477	0.275591	0.239605	0.487038	0.523008	0.375002	0.201906	1334
-0.394676	-0.289738	-0.423936	-0.63527	-0.234684	-0.0400559	-0.277568	-0.698724	-0.375357	1335			0.0775025	0.454646	0.516179	0.274479	0.243068	0.480922	0.52159	0.388793	0.214517	1335
-0.422873	-0.288683	-0.391433	-0.775323	-0.218184	-0.0152399	-0.266541	-0.709504	-0.354943	1336			0.142396	0.456943	0.530628	0.294417	0.225864	0.490391	0.523792	0.426407	0.212449	1336
-0.400995	-0.337017	-0.394351	-0.785702	-0.221485	-0.0494835	-0.251813	-0.643429	-0.372662	1337			-0.0145281	0.395092	0.504548	0.311401	0.241846	0.475015	0.519539	0.395281	0.217527	1337
-0.433498	-0.323662	-0.401958	-0.739049	-0.266222	-0.0702676	-0.246433	-0.664075	-0.321992	1338			-0.0361906	0.390019	0.507509	0.319872	0.240394	0.473897	0.535588	0.406194	0.205441	1338
-0.432284	-0.327022	-0.433699	-0.701589	-0.327715	-0.101783	-0.185546	-0.681028	-0.327084	1339			-0.0063342	0.420281	0.526729	0.287624	0.24204	0.492868	0.543048	0.418701	0.216487	1339
-0.438956	-0.350112	-0.419152	-0.731175	-0.268151	-0.0752499	-0.200772	-0.588254	-0.339353	1340			-0.0253964	0.41875	0.484309	0.271205	0.241169	0.498337	0.536495	0.430425	0.217594	1340
-0.394757	-0.374238	-0.42417	-0.698036	-0.215588	-0.0913674	-0.227021	-0.587799	-0.367214	1341			0.0328684	0.418811	0.492433	0.283404	0.23905	0.505973	0.536073	0.432852	0.219856	1341
-0.396736	-0.398044	-0.440532	-0.721666	-0.245002	-0.0674301	-0.231698	-0.624683	-0.355415	1342			0.0333629	0.415405	0.480113	0.345683	0.208524	0.464039	0.520778	0.426938	0.213198	1342
-0.384902	-0.393338	-0.447719	-0.731308	-0.227579	-0.081995	-0.228382	-0.609367	-0.364364	1343			0.0329238	0.41713	0.481655	0.289349	0.237463	0.496235	0.535952	0.41802	0.21637	1343
-0.403524	-0.383104	-0.461183	-0.703453	-0.231023	-0.0626534	-0.253198	-0.638566	-0.343223	1344			-0.0650691	0.410034	0.508761	0.312277	0.232699	0.457286	0.559566	0.440072	0.236709	1344
-0.460218	-0.345339	-0.47678	-0.740485	-0.167957	-0.0720547	-0.27234	-0.624043	-0.314698	1345			-0.0634027	0.402623	0.506286	0.381832	0.19117	0.419459	0.532225	0.439477	0.222294	1345
-0.467167	-0.343668	-0.4931	-0.645535	-0.162811	-0.0839879	-0.265278	-0.608278	-0.33269	1346			0.0406864	0.414945	0.481607	0.340901	0.234604	0.453534	0.522759	0.422045	0.227097	1346
-0.426396	-0.355081	-0.483935	-0.60568	-0.16169	-0.0715178	-0.304248	-0.553372	-0.342081	1347			0.0380939	0.410829	0.515777	0.335949	0.239853	0.449922	0.525061	0.422256	0.226938	1347
-0.452918	-0.363672	-0.508497	-0.532521	-0.113978	-0.0317717	-0.318083	-0.589531	-0.290507	1348			-0.0167168	0.409587	0.4919	0.372801	0.210209	0.446949	0.509375	0.403265	0.219577	1348
-0.45682	-0.378983	-0.51048	-0.586358	-0.11673	0.0145326	-0.339371	-0.552376	-0.300381	1349			-0.0638147	0.406204	0.505666	0.298947	0.236051	0.482282	0.521369	0.395955	0.220855	1349
-0.463756	-0.381787	-0.549692	-0.462421	-0.0988929	-0.0149004	-0.3298	-0.597835	-0.323874	1350			-0.02292	0.45281	0.488207	0.376004	0.210796	0.446096	0.510655	0.404378	0.221208	1350
-0.466239	-0.381149	-0.530057	-0.456769	-0.134449	0.0518097	-0.374903	-0.653238	-0.289598	1351			0.0314781	0.409649	0.53047	0.294697	0.232567	0.483603	0.522666	0.379042	0.224575	1351
-0.432451	-0.385398	-0.461493	-0.433886	-0.119208	0.107012	-0.338422	-0.656324	-0.321033	1352			-0.0329453	0.400226	0.508129	0.319831	0.225161	0.483647	0.526513	0.386212	0.218137	1352
-0.458711	-0.408326	-0.455747	-0.396736	-0.130105	0.0846761	-0.36241	-0.652355	-0.306365	1353			-0.0400206	0.399775	0.502808	0.312178	0.223644	0.48398	0.528848	0.372962	0.206337	1353
-0.46016	-0.404473	-0.471823	-0.347675	-0.160316	0.0477994	-0.356634	-0.673794	-0.308339	1354			-0.0690275	0.40467	0.497216	0.312984	0.222408	0.484048	0.526672	0.383714	0.211265	1354
-0.441888	-0.434391	-0.516114	-0.329238	-0.157795	0.0453191	-0.363868	-0.681657	-0.295482	1355			-0.0225135	0.455323	0.492333	0.321263	0.22371	0.484118	0.526687	0.383757	0.211265	1355
-0.44692	-0.433412	-0.469712	-0.313338	-0.102091	0.0758079	-0.366931	-0.678342	-0.294799	1356			0.0203675	0.461079	0.52168	0.284296	0.240398	0.480133	0.52408	0.385182	0.206732	1356
-0.39052	-0.456079	-0.418928	-0.244942	-0.125231	0.0885709	-0.385959	-0.665747	-0.330524	1357			-0.0412227	0.456628	0.49778	0.318797	0.230295	0.481364	0.523926	0.398051	0.213245	1357
-0.383469	-0.447614	-0.369886	-0.14211	-0.109371	0.106167	-0.365401	-0.711952	-0.303734	1358			-0.0453727	0.44494	0.516634	0.281895	0.215093	0.492264	0.524764	0.435818	0.232554	1358
-0.395748	-0.470436	-0.394311	-0.140701	-0.0828612	0.140322	-0.364756	-0.663612	-0.313484	1359			-0.0283646	0.43561	0.497278	0.316212	0.205067	0.493766	0.523385	0.430389	0.22824	1359
-0.372893	-0.445154	-0.373032	-0.161783	-0.0716196	0.113745	-0.380651	-0.675179	-0.317347	1360			0.0094712	0.446329	0.517254	0.337199	0.153688	0.510166	0.526841	0.42774	0.229393	1360
-0.38167	-0.483739	-0.392212	-0.109049	-0.0125566	0.0791021	-0.389971	-0.687369	-0.300108	1361			0.0168957	0.436388	0.487095	0.398584	0.193944	0.454395	0.535975	0.397569	0.226214	1361
-0.336329	-0.479017	-0.412058	-0.103924	0.0209251	0.0534255	-0.450473	-0.643014	-0.288313	1362			-0.0336724	0.446476	0.521844	0.337463	0.152897	0.494851	0.546292	0.393528	0.227202	1362
-0.362465	-0.447566	-0.469422	-0.174445	-0.0791167	0.0309362	-0.416066	-0.651023	-0.300883	1363			-0.0422874	0.436721	0.499382	0.397614	0.17531	0.447414	0.511305	0.393248	0.220874	1363
-0.350147	-0.496956	-0.439242	-0.0740726	0.087296	0.0490621	-0.410628	-0.595653	-0.325093	1364			-0.0414322	0.437208	0.499972	0.388514	0.207916	0.432578	0.485154	0.348	0.250938	1364
-0.339654	-0.531309	-0.403067	-0.0376254	0.116324	0.026509	-0.40662	-0.545483	-0.302122	1365			-0.0683077	0.443418	0.523806	0.346177	0.146318	0.491209	0.521246	0.371876	0.249145	1365
-0.343818	-0.508354	-0.372303	-0.0507539	0.0557791	0.0758268	-0.459008	-0.626557	-0.334352	1366			-0.0201031	0.44445	0.520214	0.342582	0.159309	0.479193	0.482597	0.331081	0.227985	1366
-0.356766	-0.513857	-0.280554	0.0499189	0.139398	0.0887961	-0.407162	-0.651831	-0.259212	1367			-0.0317816	0.444921	0.519798	0.341217	0.162449	0.482854	0.508375	0.363341	0.203594	1367
-0.307871	-0.478671	-0.125088	0.204448	0.426178	0.123193	-0.381752	-0.601454	-0.307868	1368			-0.0215381	0.444925	0.519866	0.340682	0.165495	0.476294	0.479474	0.347861	0.233254	1368
-0.306518	-0.46607	-0.0656365	0.167282	0.45707	0.203087	-0.429081	-0.674537	-0.268097	1369			-0.0190067	0.438907	0.496481	0.39105	0.206962	0.436161	0.472509	0.314777	0.236601	1369
-0.326584	-0.439339	-0.0614562	0.229108	0.482492	0.136157	-0.376133	-0.635928	-0.223057	1370			-0.0216337	0.437804	0.494765	0.389057	0.206802	0.428276	0.459708	0.305316	0.263527	1370
-0.27868	-0.409527	-0.0338468	0.25955	0.600747	0.151439	-0.313508	-0.545944	-0.160561	1371			-0.0228182	0.454633	0.534159	0.347718	0.204327	0.465423	0.461323	0.298039	0.240451	1371
-0.257031	-0.392691	-0.00529755	0.311288	0.611279	0.172273	-0.195809	-0.249147	-0.0518843	1372			-0.0617492	0.407341	0.566704	0.327468	0.215926	0.460445	0.479199	0.322684	0.248571	1372
-0.239879	-0.336951	0.016971	0.386241	0.57756	0.180459	-0.17802	-0.235125	-0.0431209	1373			-0.0625082	0.404199	0.523234	0.380981	0.183754	0.443609	0.514437	0.362412	0.180702	1373
-0.23011	-0.312259	0.0422273	0.440405	0.579497	0.0904348	-0.0293542	0.0591976	0.122697	1374			-0.0630513	0.405831	0.528682	0.325552	0.203311	0.474176	0.53026	0.369915	0.177127	1374
-0.179952	-0.214506	0.102509	0.55494	0.460548	0.0682583	0.0669109	0.289747	0.27523	1375			-0.0342848	0.437457	0.494209	0.395612	0.179138	0.441063	0.491503	0.35468	0.238328	1375
-0.164424	-0.226372	0.124503	0.575934	0.460886	0.0425841	0.0693163	0.310235	0.31124	1376			-0.0314607	0.437334	0.502282	0.391046	0.208483	0.432843	0.482917	0.323151	0.230646	1376
-0.154301	-0.187658	0.15553	0.602255	0.427273	0.0557676	0.0984658	0.381514	0.347561	1377			-0.0309474	0.439953	0.500328	0.332241	0.228768	0.460994	0.499869	0.309393	0.237335	1377
-0.12376	-0.129435	0.194242	0.647317	0.447189	0.0562624	0.173514	0.590603	0.387946	1378			-0.0308813	0.437329	0.495563	0.392204	0.203669	0.432933	0.484474	0.319779	0.227228	1378
-0.113621	-0.145602	0.180782	0.683604	0.406121	0.0562212	0.21584	0.654489	0.439249	1379			-0.0316122	0.427317	0.501279	0.340985	0.229299	0.448463	0.510046	0.318864	0.231939	1379
-0.0772772	-0.112408	0.185769	0.689682	0.419972	0.0638968	0.189229	0.61728	0.438387	1380			-0.047098	0.436779	0.491619	0.396422	0.196307	0.440838	0.511318	0.34632	0.206626	1380
-0.0733539	-0.103108	0.216498	0.686301	0.40165	0.085201	0.184571	0.625676	0.462789	1381			-0.0477761	0.439212	0.496117	0.338471	0.213128	0.469014	0.522717	0.331122	0.181086	1381
-0.059174	-0.0406656	0.209402	0.663121	0.447272	0.116171	0.150092	0.605008	0.433962	1382			-0.0389998	0.426281	0.504874	0.343503	0.219897	0.459845	0.520534	0.34172	0.219225	1382
-0.0737875	-0.0490257	0.207853	0.658377	0.474115	0.0762562	0.158612	0.605302	0.376352	1383			-0.0450423	0.444036	0.500902	0.360155	0.19587	0.46262	0.500628	0.327897	0.246411	1383
-0.0491032	-0.0578849	0.215587	0.67044	0.441258	0.0529868	0.180409	0.632682	0.385065	1384			-0.0421969	0.425713	0.498171	0.350472	0.217172	0.460328	0.518796	0.310868	0.216352	1384
-0.0431467	-0.0436774	0.212034	0.698214	0.441657	0.0357715	0.192995	0.640388	0.389475	1385			-0.0316454	0.42695	0.502373	0.343542	0.207022	0.44389	0.470769	0.287086	0.225392	1385
-0.0425416	-0.0390661	0.215667	0.686174	0.459073	0.0405117	0.188552	0.645762	0.392818	1386			-0.0240228	0.463449	0.508435	0.326782	0.195673	0.44428	0.466302	0.286523	0.226902	1386
-0.0191457	-0.00159782	0.243577	0.677858	0.461153	0.060738	0.182869	0.633292	0.409125	1387			-0.0697386	0.445137	0.537688	0.342193	0.156463	0.462898	0.459618	0.277224	0.213205	1387
0.00498723	0.0237786	0.22961	0.659177	0.525297	0.116589	0.152042	0.582108	0.398284	1388			-0.0221069	0.472977	0.531683	0.327015	0.145296	0.481409	0.457516	0.292763	0.196215	1388
0.0755602	0.0423459	0.200193	0.627354	0.536436	0.12982	0.108952	0.510785	0.393	1389			-0.0116454	0.491329	0.521289	0.342227	0.158988	0.459678	0.44899	0.274039	0.179799	1389
0.0926522	0.0730966	0.22287	0.589216	0.568561	0.150807	0.100808	0.472324	0.419088	1390			-0.0545319	0.462402	0.518381	0.373247	0.142056	0.443221	0.451035	0.266956	0.212241	1390
0.174972	0.0928	0.216212	0.631251	0.555035	0.140903	0.0965425	0.448967	0.411444	1391			-0.0073404	0.467028	0.562177	0.352317	0.12148	0.457494	0.46569	0.275419	0.176222	1391
0.215347	0.135264	0.222786	0.581831	0.53706	0.144668	0.104639	0.474788	0.407832	1392			-0.0805191	0.458332	0.547013	0.381634	0.101186	0.451113	0.474033	0.282395	0.156944	1392
0.278669	0.156599	0.219464	0.53813	0.618489	0.129403	0.106431	0.412697	0.441479	1393			-0.0129548	0.469861	0.560678	0.337664	0.124255	0.459051	0.43155	0.231896	0.189018	1393
0.298641	0.157397	0.200894	0.532875	0.607435	0.167839	0.0939371	0.404681	0.461715	1394			0.0118098	0.482646	0.500507	0.40105	0.156955	0.457649	0.396802	0.248419	0.230437	1394
0.29773	0.141791	0.216431	0.586394	0.597142	0.127201	0.0996831	0.438903	0.406509	1395			0.0225912	0.488907	0.537378	0.368114	0.194126	0.431484	0.416954	0.270525	0.215368	1395
0.389147	0.16773	0.227523	0.593945	0.572332	0.151413	0.117909	0.439509	0.413984	1396			-0.0806777	0.481278	0.497295	0.396185	0.196845	0.457694	0.411643	0.264122	0.201064	1396
0.411729	0.182183	0.269704	0.618093	0.535907	0.153389	0.0927644	0.404435	0.419916	1397			-0.053338	0.470033	0.497661	0.415105	0.186798	0.441003	0.391988	0.226431	0.222206	1397
0.349702	0.182769	0.294983	0.667282	0.464347	0.0983909	0.109079	0.43251	0.431931	1398			-0.0268865	0.476799	0.53348	0.387721	0.190376	0.419434	0.426726	0.273874	0.196369	1398
0.411257	0.183352	0.272826	0.681602	0.399182	0.0941891	0.157186	0.53681	0.405594	1399			0.0111235	0.476699	0.541892	0.376909	0.218058	0.407434	0.447086	0.259361	0.203102	1399
0.346345	0.191788	0.296579	0.708383	0.392907	0.0680697	0.166984	0.587056	0.393912	1400			0.00735606	0.487913	0.543902	0.365004	0.190489	0.42378	0.406242	0.261501	0.186814	1400
0.375847	0.177366	0.280402	0.769957	0.39146	0.0777537	0.196131	0.63562	0.386278	1401			0.0382683	0.504962	0.550247	0.326823	0.162739	0.44982	0.473557	0.25804	0.234153	1401
0.410961	0.192936	0.303168	0.737345	0.420595	0.0519876	0.212604	0.658499	0.372924	1402			-0.0551863	0.494814	0.535032	0.350803	0.156829	0.457171	0.482276	0.299141	0.226827	1402
0.457215	0.185202	0.28614	0.734599	0.424234	0.0778904	0.194835	0.654597	0.373871	1403			-0.0075243	0.493876	0.530957	0.347655	0.156295	0.465978	0.46244	0.301667	0.229834	1403
0.486756	0.196368	0.292637	0.742898	0.383003	0.0519099	0.197485	0.63835	0.396677	1404			-0.0145083	0.494243	0.530113	0.347708	0.15625	0.466094	0.464401	0.280436	0.22593	1404
0.513493	0.234998	0.299131	0.723643	0.416159	0.107794	0.193907	0.580744	0.388347	1405			-0.0418248	0.494396	0.541821	0.349118	0.1491	0.465872	0.478111	0.301467	0.223112	1405
0.510461	0.218258	0.284486	0.669649	0.448722	0.116741	0.165469	0.524925	0.388997	1406			-0.048351	0.460339	0.548049	0.350713	0.163659	0.455053	0.478307	0.314222	0.229527	1406
0.521067	0.229295	0.30053	0.669589	0.462132	0.11	0.178628	0.528086	0.387963	1407			-0.0473265	0.455098	0.533083	0.383113	0.20891	0.441052	0.432005	0.289546	0.219403	1407
0.499569	0.21362	0.306501	0.694446	0.45709	0.113902	0.180032	0.515723	0.384537	1408			-0.130516	0.455779	0.533847	0.354393	0.135983	0.489956	0.466996	0.317667	0.230496	1408
0.502796	0.247645	0.294688	0.665709	0.458406	0.123365	0.158825	0.456973	0.388794	1409			-0.112802	0.460046	0.506865	0.379283	0.145835	0.484938	0.417107	0.236733	0.230387	1409
0.52337	0.229919	0.283803	0.694106	0.469062	0.10712	0.157075	0.478585	0.394013	1410			-0.0574648	0.487075	0.544261	0.358509	0.150489	0.457056	0.466177	0.261171	0.186942	1410
0.528682	0.232745	0.28784	0.668898	0.486351	0.0978672	0.166738	0.467383	0.393987	1411			-0.0582744	0.486595	0.544199	0.363772	0.129311	0.461266	0.438348	0.256559	0.216019	1411
0.514646	0.229916	0.301868	0.669274	0.473204	0.0871836	0.200572	0.46042	0.398706	1412			-0.0204817	0.455223	0.575987	0.322417	0.161742	0.464762	0.46765	0.247289	0.190767	1412
0.517091	0.235122	0.277927	0.674906	0.488585	0.133209	0.172158	0.458656	0.40323	1413			-0.0126477	0.482279	0.545266	0.328248	0.15214	0.483249	0.463435	0.247755	0.186924	1413
0.532205	0.223957	0.262377	0.631201	0.49687	0.133139	0.156062	0.455798	0.395738	1414			-0.009057	0.4676	0.561088	0.33723	0.174502	0.449274	0.471954	0.245999	0.18728	1414
0.531286	0.238093	0.261959	0.614121	0.563451	0.107905	0.139566	0.404374	0.391659	1415			0.00481608	0.488094	0.559474	0.347672	0.146131	0.434352	0.449377	0.227034	0.179045	1415
0.511549	0.241764	0.237491	0.64659	0.537611	0.156269	0.152335	0.475676	0.38484	1416			-0.0261618	0.440346	0.558868	0.379945	0.17676	0.423691	0.398979	0.231345	0.175651	1416
0.546104	0.261695	0.258736	0.608512	0.52547	0.1259	0.165646	0.461437	0.387016	1417			-0.0638954	0.483078	0.537536	0.378651	0.202365	0.427743	0.433131	0.2333	0.204997	1417
0.494086	0.280471	0.249535	0.569968	0.648335	0.135304	0.162477	0.417425	0.412763	1418			-0.0664049	0.488432	0.53776	0.384805	0.160883	0.443474	0.411593	0.260501	0.218231	1418
0.48912	0.290037	0.249929	0.481937	0.607831	0.166693	0.114714	0.376736	0.433811	1419			-0.0969006	0.48241	0.514226	0.402882	0.136677	0.447845	0.398548	0.218125	0.236494	1419
0.494889	0.288262	0.235315	0.456838	0.722285	0.193799	0.108272	0.351809	0.432318	1420			-0.0671894	0.494793	0.532021	0.366963	0.0993388	0.455831	0.426819	0.240862	0.226436	1420
0.473043	0.262434	0.254031	0.504237	0.754939	0.128921	0.12264	0.359233	0.428732	1421			-0.113583	0.425231	0.527391	0.42196	0.138309	0.428602	0.425655	0.254787	0.220433	1421
0.496863	0.285808	0.246634	0.51891	0.597665	0.17259	0.102875	0.368874	0.432925	1422			-0.120024	0.427599	0.527967	0.403874	0.139257	0.439669	0.403143	0.238887	0.2121	1422
0.462487	0.29306	0.28322	0.529354	0.676651	0.174613	0.115931	0.324079	0.435373	1423			-0.0856526	0.458258	0.556055	0.389098	0.146143	0.423489	0.370429	0.211747	0.24441	1423
0.453555	0.282698	0.271638	0.520242	0.658157	0.152087	0.135673	0.366635	0.408103	1424			-0.0857542	0.458592	0.555927	0.384907	0.166678	0.417091	0.367428	0.187427	0.187439	1424
0.474369	0.273343	0.254861	0.452145	0.749116	0.166496	0.101132	0.334657	0.422728	1425			-0.0904137	0.472754	0.564221	0.344784	0.137685	0.443024	0.370637	0.165638	0.179868	1425
0.477964	0.258866	0.242208	0.468908	0.820304	0.134567	0.100383	0.349154	0.428902	1426			-0.0903274	0.472476	0.564062	0.349547	0.116554	0.44723	0.393922	0.212386	0.186975	1426
0.465332	0.26985	0.238677	0.526774	0.768722	0.183782	0.0455967	0.260141	0.551205	1427			-0.0832583	0.463732	0.553106	0.362358	0.157769	0.433147	0.382768	0.158306	0.186847	1427
0.457388	0.288639	0.245181	0.532165	0.689927	0.180788	0.0477802	0.297607	0.466068	1428			-0.0367587	0.484953	0.551973	0.374968	0.182499	0.427639	0.398058	0.229803	0.19732	1428
0.460272	0.327933	0.26399	0.590735	0.544001	0.231409	0.00491873	0.159323	0.535873	1429			-0.0862669	0.462118	0.535983	0.388	0.169153	0.45902	0.433759	0.236029	0.208862	1429
0.442007	0.310567	0.257859	0.620779	0.508821	0.243804	-0.0235676	0.0817523	0.50872	1430			-0.0832011	0.48641	0.522247	0.405035	0.178348	0.435493	0.443287	0.25256	0.231392	1430
0.489512	0.316944	0.29407	0.630767	0.522548	0.238587	-0.0325417	0.0948447	0.374294	1431			-0.0926125	0.489345	0.52237	0.388542	0.171898	0.455442	0.428072	0.257057	0.208222	1431
0.505598	0.292263	0.32431	0.612609	0.557997	0.204599	-0.0603814	0.052206	0.239705	1432			-0.0327265	0.511668	0.526234	0.400125	0.159694	0.438273	0.439941	0.25402	0.227792	1432
0.504505	0.298576	0.336074	0.682432	0.503585	0.213366	-0.12865	-0.0865902	0.00541616	1433			-0.0319254	0.510998	0.527615	0.404007	0.1431	0.456419	0.424393	0.263806	0.254694	1433
0.486122	0.303555	0.350686	0.686629	0.489033	0.166516	-0.155227	-0.148685	-0.186787	1434			-0.072536	0.48715	0.550584	0.381154	0.102184	0.454585	0.420014	0.264212	0.283505	1434
0.467678	0.313486	0.340238	0.650594	0.601624	0.220824	-0.268237	-0.367236	-0.177682	1435			-0.0652927	0.495318	0.560646	0.361156	0.127435	0.450062	0.446649	0.293077	0.282011	1435
0.475208	0.329723	0.346172	0.623367	0.634325	0.230906	-0.402027	-0.523394	-0.216852	1436			-0.0320097	0.520301	0.551095	0.360281	0.115583	0.474323	0.458222	0.341538	0.294492	1436
0.468929	0.306959	0.335589	0.636933	0.650782	0.240397	-0.457855	-0.575976	-0.288151	1437			-0.0371543	0.520466	0.53993	0.34958	0.139864	0.469025	0.482855	0.388739	0.275046	1437
0.477436	0.337791	0.335517	0.60963	0.646289	0.25256	-0.504799	-0.668432	-0.308952	1438			-0.0336153	0.537851	0.537699	0.359261	0.146119	0.48731	0.551433	0.441051	0.240934	1438
0.483556	0.299001	0.331837	0.681544	0.64049	0.220718	-0.546399	-0.617786	-0.254	1439			-0.0631905	0.518546	0.542907	0.356024	0.138882	0.513367	0.524962	0.482336	0.223693	1439
0.475761	0.290926	0.352637	0.663234	0.651846	0.163259	-0.528417	-0.563877	-0.21161	1440			-0.0297307	0.516251	0.495352	0.329889	0.21347	0.496532	0.531013	0.43925	0.243461	1440
0.501562	0.270356	0.372995	0.654675	0.635282	0.111145	-0.465871	-0.599231	-0.193221	1441			0.026469	0.433314	0.528072	0.379512	0.209553	0.436529	0.52296	0.436148	0.231854	1441
0.502233	0.279397	0.343723	0.703355	0.603586	0.152857	-0.466389	-0.541762	-0.275818	1442			-0.0042077	0.460086	0.520434	0.369655	0.25155	0.427903	0.467343	0.389046	0.249008	1442
0.479727	0.285228	0.37252	0.659571	0.59331	0.113154	-0.520877	-0.602648	-0.241512	1443			0.00298542	0.460807	0.519163	0.367793	0.271692	0.436955	0.481604	0.394024	0.253785	1443
0.46226	0.316767	0.379306	0.664387	0.597277	0.138587	-0.56211	-0.567607	-0.294107	1444			-0.021617	0.448113	0.497957	0.334982	0.292722	0.444765	0.476015	0.435162	0.254513	1444
0.469463	0.318447	0.40977	0.664408	0.585119	0.0789589	-0.59743	-0.643398	-0.263966	1445			-0.0094648	0.448026	0.497421	0.329143	0.321916	0.427028	0.48906	0.391588	0.284111	1445
0.527578	0.27818	0.39529	0.663888	0.599517	0.0891161	-0.587203	-0.589123	-0.230695	1446			0.00047512	0.460746	0.484946	0.276737	0.276657	0.480715	0.528753	0.411267	0.247084	1446
0.492732	0.283087	0.384207	0.68742	0.579171	0.0935168	-0.491059	-0.577742	-0.187247	1447			0.0314235	0.494822	0.477698	0.271388	0.284984	0.500919	0.488547	0.388237	0.27666	1447
0.483402	0.303414	0.418972	0.669812	0.594047	0.0442328	-0.447766	-0.496187	-0.194681	1448			0.0299816	0.492767	0.477395	0.279372	0.288905	0.464633	0.501736	0.398946	0.290186	1448
0.482817	0.30261	0.409808	0.7027	0.492055	0.0756242	-0.372943	-0.277302	-0.224597	1449			0.0312214	0.493897	0.484385	0.281121	0.290988	0.456893	0.501359	0.398563	0.290196	1449
0.491696	0.291515	0.401462	0.699819	0.547764	0.0798198	-0.349186	-0.272225	-0.114946	1450			0.0378933	0.49454	0.486397	0.281303	0.288766	0.460928	0.497454	0.408732	0.24788	1450
0.491528	0.274325	0.397733	0.698299	0.544395	0.000859818	-0.295265	-0.348144	-0.175527	1451			0.0228141	0.476491	0.52687	0.291692	0.259483	0.47929	0.496129	0.426426	0.239383	1451
0.507232	0.284832	0.396771	0.690964	0.536585	0.0458396	-0.210574	-0.152892	-0.0909052	1452			-0.0308396	0.428599	0.481283	0.382829	0.228832	0.461893	0.503484	0.415584	0.2639	1452
0.510909	0.28828	0.419396	0.696531	0.413123	-0.00968064	0.0446089	0.116641	0.106407	1453			-0.0361912	0.428344	0.481338	0.386923	0.198581	0.462953	0.512238	0.428741	0.211984	1453
0.463812	0.290951	0.410096	0.70753	0.341066	0.0119037	0.132101	0.464736	0.336728	1454			-0.045682	0.453699	0.473551	0.390633	0.194852	0.461674	0.514354	0.436092	0.231636	1454
0.47045	0.280024	0.39283	0.698378	0.353466	0.0231403	0.223451	0.655355	0.41829	1455			-0.0113161	0.454495	0.479542	0.391553	0.224083	0.452925	0.516323	0.406035	0.215087	1455
0.451817	0.289509	0.40107	0.705878	0.336569	0.0426905	0.2393	0.72485	0.481377	1456			-0.0081204	0.437686	0.509455	0.37308	0.231166	0.452397	0.51217	0.396529	0.216342	1456
0.466027	0.260244	0.390263	0.712374	0.350549	0.0442295	0.240469	0.676452	0.521953	1457			-0.0483207	0.463125	0.50715	0.325655	0.225859	0.481382	0.50205	0.387784	0.241253	1457
0.449651	0.262396	0.372784	0.726337	0.280893	0.0272287	0.29193	0.706985	0.432438	1458			-0.0755799	0.45362	0.489515	0.34508	0.217349	0.484493	0.505898	0.385854	0.235643	1458
0.462175	0.256182	0.392636	0.735425	0.276288	0.0235325	0.29006	0.725465	0.389468	1459			-0.055847	0.451649	0.524959	0.340605	0.207593	0.491007	0.48468	0.361924	0.270681	1459
0.461864	0.27565	0.387317	0.737836	0.28034	0.0508589	0.298415	0.662129	0.501632	1460			-0.0703487	0.463309	0.550707	0.366099	0.127125	0.468302	0.462607	0.366651	0.286837	1460
0.489121	0.284329	0.408308	0.676881	0.224486	0.0548485	0.321918	0.667047	0.508278	1461			-0.11662	0.459726	0.55932	0.363187	0.123114	0.480021	0.473701	0.343513	0.283406	1461
0.479023	0.28083	0.40935	0.664449	0.211738	0.0648975	0.312742	0.688614	0.408545	1462			-0.0748207	0.489429	0.556593	0.361214	0.120499	0.464234	0.473787	0.366085	0.285023	1462
0.468876	0.299804	0.428719	0.617132	0.197432	0.0658552	0.330765	0.682629	0.434257	1463			-0.0776273	0.468413	0.553127	0.358235	0.146177	0.45581	0.47006	0.315912	0.289659	1463
0.479195	0.280941	0.451796	0.492543	0.193923	0.0123695	0.344679	0.70642	0.385208	1464			-0.0431165	0.493063	0.552324	0.352323	0.147379	0.455611	0.470765	0.317228	0.290051	1464
0.469241	0.286842	0.407241	0.457295	0.176737	0.0664113	0.324259	0.715955	0.372741	1465			-0.0439123	0.493257	0.550855	0.347745	0.146795	0.455602	0.470802	0.317186	0.290053	1465
0.486041	0.27064	0.43062	0.42238	0.22679	0.0496259	0.31602	0.734357	0.403952	1466			-0.0753029	0.484198	0.581632	0.354643	0.12495	0.460136	0.475277	0.3499	0.279693	1466
0.474926	0.296204	0.46847	0.395612	0.141677	0.0701817	0.309967	0.741255	0.349037	1467			-0.0344548	0.509564	0.551473	0.36217	0.145968	0.455069	0.470973	0.318738	0.288572	1467
0.470438	0.304893	0.491745	0.410358	0.142778	0.0723654	0.304691	0.706099	0.413544	1468			-0.0725235	0.486887	0.55354	0.366697	0.144453	0.455257	0.471589	0.306447	0.290941	1468
0.49106	0.303506	0.54334	0.358667	0.103475	0.0502996	0.332123	0.720518	0.438741	1469			-0.0756001	0.484707	0.55027	0.366276	0.144518	0.455307	0.470939	0.318749	0.288568	1469
0.488225	0.304013	0.542563	0.349944	0.076231	0.0562194	0.373545	0.662077	0.491861	1470			-0.0594066	0.470063	0.55252	0.357138	0.141119	0.465302	0.485187	0.352026	0.253476	1470
0.457068	0.326134	0.575211	0.315141	0.122419	0.0718673	0.38415	0.691441	0.379912	1471			-0.0810713	0.485514	0.550951	0.366392	0.140967	0.464717	0.48263	0.348415	0.256678	1471
0.478764	0.324235	0.55908	0.300774	-0.017911	0.0791586	0.4161	0.694427	0.362597	1472			-0.115207	0.452414	0.541273	0.378088	0.137103	0.464662	0.485316	0.347491	0.255947	1472
0.462981	0.328513	0.58873	0.234925	-0.0448556	0.129359	0.393966	0.657684	0.407258	1473			-0.0580309	0.486009	0.550611	0.367268	0.141769	0.457772	0.489882	0.328204	0.279433	1473
0.504835	0.290193	0.619178	0.236223	-0.00621219	0.0401887	0.393855	0.700781	0.406952	1474			-0.0177667	0.486327	0.555495	0.363166	0.141783	0.461834	0.488592	0.329806	0.279214	1474
0.487589	0.333438	0.692389	0.228696	-6.59661e-05	0.0543379	0.401077	0.723771	0.338823	1475			-0.0176483	0.486358	0.555172	0.360611	0.143058	0.455823	0.484812	0.330502	0.279447	1475
0.498794	0.322835	0.641305	0.23682	0.00995563	0.0532933	0.423718	0.669598	0.378437	1476			-0.0486161	0.486647	0.556071	0.360142	0.14395	0.453304	0.493268	0.327707	0.261191	1476
0.478691	0.354845	0.649209	0.251104	0.106474	0.0836566	0.390388	0.713981	0.342819	1477			-0.0807154	0.459041	0.545398	0.371751	0.139908	0.454418	0.493359	0.329854	0.257999	1477
0.451166	0.371055	0.68338	0.259156	0.0645217	0.040903	0.389576	0.732364	0.365189	1478			-0.0728143	0.486611	0.530813	0.356368	0.139133	0.460013	0.459791	0.325934	0.23166	1478
0.438536	0.325593	0.617816	0.197382	0.0155581	0.056398	0.375695	0.730462	0.369016	1479			-0.0774542	0.462399	0.545306	0.352	0.154461	0.46545	0.449684	0.308853	0.270347	1479
0.424009	0.297657	0.643592	0.139045	0.130764	0.0446775	0.37258	0.757064	0.33515	1480			-0.0465182	0.490201	0.549645	0.3377	0.149112	0.486778	0.451542	0.310387	0.247925	1480
0.436814	0.353595	0.638703	0.191994	0.025331	0.0267189	0.38169	0.758541	0.342469	1481			-0.0495035	0.489555	0.549949	0.344752	0.126816	0.495427	0.429799	0.268426	0.256341	1481
0.406984	0.341649	0.637346	0.11974	0.233445	0.0887529	0.325929	0.756233	0.347892	1482			-0.0186922	0.489867	0.548755	0.34188	0.139521	0.491541	0.459949	0.293283	0.232524	1482
0.377742	0.318667	0.572987	0.200108	0.164722	0.0705898	0.318158	0.740792	0.389429	1483			-0.0193247	0.489472	0.548474	0.345232	0.127136	0.478288	0.42565	0.26189	0.219971	1483
0.301117	0.31382	0.510299	0.216073	0.00910186	0.0838485	0.327099	0.723519	0.359977	1484			-0.01732	0.491218	0.546548	0.341371	0.135543	0.466708	0.441602	0.251442	0.253908	1484
0.31368	0.265042	0.472447	0.190546	0.122383	0.063731	0.305035	0.738742	0.376203	1485			-0.0094854	0.516821	0.532428	0.355977	0.15624	0.448172	0.450727	0.270514	0.279465	1485
0.303526	0.297279	0.457751	0.114326	0.0542462	0.0607562	0.334887	0.71225	0.356872	1486			-0.0241808	0.514176	0.536611	0.354934	0.147137	0.474546	0.485729	0.30199	0.241586	1486
0.27412	0.341221	0.437788	0.104903	0.0162383	0.0280672	0.342613	0.725676	0.374298	1487			-0.0316977	0.489349	0.555292	0.34408	0.134055	0.474641	0.46782	0.28923	0.209293	1487
0.24453	0.330126	0.468393	0.061592	-0.100442	0.00644376	0.357097	0.696424	0.367617	1488			-0.0162175	0.480057	0.540549	0.400399	0.170272	0.43039	0.428764	0.275677	0.24438	1488
0.26097	0.264474	0.309026	0.0619869	-0.134404	0.00777463	0.341278	0.700197	0.378172	1489			-0.0724054	0.457749	0.551094	0.381998	0.1025	0.448754	0.467006	0.301015	0.2355	1489
0.259874	0.189908	0.293952	0.0398227	-0.291012	0.024923	0.37832	0.713774	0.323409	1490			-0.072441	0.457749	0.551334	0.38269	0.104289	0.455256	0.462857	0.29443	0.23453	1490
0.276547	0.23928	0.332466	0.0366924	-0.250372	-0.0417126	0.383265	0.679064	0.396901	1491			-0.0997512	0.458849	0.547096	0.376994	0.124796	0.451932	0.472892	0.310068	0.230589	1491
0.266277	0.171568	0.192543	-0.00964416	-0.40476	-0.0623048	0.401645	0.693823	0.385141	1492			-0.100693	0.462239	0.546593	0.354552	0.142037	0.458097	0.441591	0.304834	0.263151	1492
0.268028	0.109109	0.0645726	0.0138424	-0.57412	-0.149183	0.413165	0.667892	0.360798	1493			-0.195392	0.446109	0.55697	0.383507	0.121103	0.455589	0.464137	0.329902	0.269727	1493
0.228806	-0.0500547	-0.0833417	-0.128923	-0.698955	-0.136656	0.384534	0.683443	0.365892	1494			-0.194552	0.443497	0.551668	0.400726	0.103671	0.448859	0.46227	0.321076	0.276287	1494
0.232981	-0.193314	-0.097927	-0.109696	-0.738121	-0.114125	0.398635	0.669086	0.411275	1495			-0.19644	0.453149	0.546003	0.384061	0.100162	0.452546	0.450686	0.328937	0.258731	1495
0.227738	-0.166314	-0.112147	-0.202539	-0.61994	-0.143736	0.414612	0.679302	0.362406	1496			-0.168227	0.449231	0.5712	0.375103	0.102454	0.441699	0.447297	0.323706	0.246114	1496
0.278879	-0.228067	-0.187228	-0.255851	-0.597027	-0.199455	0.41932	0.669903	0.402612	1497			-0.171359	0.436558	0.556382	0.380769	0.0762656	0.458253	0.439354	0.318918	0.250005	1497
0.175301	-0.211098	-0.0833603	-0.243835	-0.540338	-0.178216	0.413486	0.67674	0.377599	1498			-0.111588	0.47043	0.569539	0.367458	0.0820473	0.455626	0.464928	0.316825	0.251895	1498
0.0955591	-0.152237	-0.127166	-0.375007	-0.53582	-0.208448	0.405384	0.689214	0.425621	1499			-0.131893	0.453398	0.567429	0.38725	0.0781583	0.432651	0.472234	0.293511	0.234158	1499
0.0962832	-0.204668	-0.18955	-0.435807	-0.548988	-0.236124	0.431562	0.649427	0.430823	1500			-0.0757304	0.482005	0.580225	0.361293	0.110859	0.456994	0.475551	0.302765	0.236303	1500
0.0937596	-0.211894	-0.161572	-0.38061	-0.545113	-0.2428	0.410231	0.738527	0.383111	1501			-0.0856497	0.475639	0.541675	0.435338	0.130669	0.411358	0.448255	0.257611	0.236068	1501
0.158893	-0.302903	-0.218666	-0.287138	-0.610792	-0.282522	0.407911	0.711712	0.35349	1502			-0.0543507	0.486776	0.561656	0.369187	0.112356	0.438227	0.445568	0.257179	0.261122	1502
0.101513	-0.290744	-0.194474	-0.32954	-0.651919	-0.273754	0.327082	0.669279	0.26451	1503			-0.0494162	0.486332	0.560354	0.36245	0.129406	0.434643	0.449764	0.26541	0.267282	1503
0.125527	-0.286647	-0.199794	-0.428737	-0.611287	-0.264105	0.271242	0.485046	0.256267	1504			-0.0492012	0.486383	0.557615	0.36678	0.127397	0.438065	0.436985	0.271648	0.286571	1504
0.104714	-0.298655	-0.299384	-0.501025	-0.525342	-0.184547	0.146735	0.383428	0.158558	1505			-0.0497224	0.487176	0.553047	0.357344	0.138832	0.462377	0.443997	0.310819	0.279679	1505
0.145655	-0.298661	-0.301975	-0.630082	-0.475006	-0.167529	0.139768	0.12806	-0.191944	1506			-0.0601743	0.509595	0.555111	0.355098	0.142546	0.454972	0.46656	0.32322	0.267569	1506
0.147703	-0.301605	-0.296248	-0.622603	-0.438498	-0.15967	0.000297572	-0.0336836	-0.188168	1507			-0.0948706	0.477722	0.513107	0.40038	0.194099	0.470544	0.472855	0.342364	0.289291	1507
0.15786	-0.305134	-0.296466	-0.634721	-0.43555	-0.128008	0.0186561	-0.0864	-0.322649	1508			-0.0786872	0.452873	0.531356	0.406445	0.194842	0.430439	0.447569	0.331829	0.288408	1508
0.153892	-0.30055	-0.252802	-0.633361	-0.438165	-0.124216	0.0232736	-0.0983646	-0.314494	1509			-0.0705527	0.451865	0.538498	0.409599	0.176543	0.425869	0.454342	0.345363	0.242217	1509
0.163505	-0.318381	-0.311438	-0.623811	-0.390267	-0.0909108	-0.0374904	-0.31369	-0.417736	1510			-0.164259	0.44416	0.532562	0.415788	0.167092	0.438473	0.449612	0.354103	0.266784	1510
0.123685	-0.323043	-0.309752	-0.735414	-0.368566	-0.0703552	-0.0747769	-0.404558	-0.388368	1511			-0.131696	0.447643	0.538081	0.433555	0.152202	0.427854	0.453089	0.371348	0.285817	1511
0.0121525	-0.322224	-0.322774	-0.766884	-0.378059	-0.0471936	-0.0970399	-0.488797	-0.319318	1512			-0.129792	0.439911	0.536364	0.425681	0.173747	0.429326	0.475467	0.397382	0.261962	1512
0.0636524	-0.365566	-0.298247	-0.816283	-0.317979	-0.0306943	-0.120517	-0.546778	-0.339004	1513			-0.148513	0.447397	0.530984	0.415927	0.159614	0.444486	0.446448	0.351537	0.270703	1513
0.0260936	-0.322204	-0.349433	-0.804139	-0.315367	0.0158988	-0.157916	-0.632932	-0.314632	1514			-0.108513	0.482911	0.540852	0.411917	0.131078	0.421955	0.434132	0.316878	0.254453	1514
0.0467675	-0.30675	-0.35634	-0.849337	-0.30986	-0.000996467	-0.177196	-0.59815	-0.327213	1515			-0.129372	0.457194	0.551395	0.359667	0.104448	0.482228	0.485649	0.345323	0.201853	1515
0.00856903	-0.330503	-0.392527	-0.787839	-0.302381	-0.014443	-0.198837	-0.609073	-0.309473	1516			-0.0579915	0.485795	0.551946	0.369644	0.126901	0.453978	0.459238	0.300398	0.246898	1516
0.021674	-0.276882	-0.335507	-0.841971	-0.289182	-0.0102949	-0.164703	-0.597835	-0.329882	1517			-0.0435596	0.45182	0.530081	0.346484	0.135979	0.503876	0.45036	0.286632	0.214021	1517
0.045108	-0.338127	-0.408952	-0.810349	-0.277336	0.0206019	-0.196521	-0.69237	-0.296291	1518			-0.0711237	0.453497	0.547544	0.347834	0.143519	0.48196	0.445892	0.286761	0.213849	1518
0.0202523	-0.272286	-0.392633	-0.77354	-0.303321	-0.0092823	-0.15912	-0.623333	-0.301638	1519			-0.0096182	0.516549	0.532383	0.360637	0.139382	0.464609	0.442378	0.251421	0.248091	1519
-0.0601644	-0.299374	-0.395172	-0.75013	-0.338902	-0.0225836	-0.165976	-0.688653	-0.30115	1520			-0.0096075	0.51646	0.531953	0.362964	0.131075	0.474072	0.467202	0.269669	0.215304	1520
-0.0474966	-0.301285	-0.385024	-0.772192	-0.322556	-0.025703	-0.166685	-0.677884	-0.35035	1521			-0.0162334	0.493421	0.560768	0.349435	0.14521	0.461284	0.455556	0.279865	0.256025	1521
-0.043495	-0.33737	-0.385689	-0.807053	-0.311464	-0.0257369	-0.183737	-0.693864	-0.313336	1522			-0.0162353	0.493419	0.560763	0.349507	0.145036	0.461753	0.455759	0.288094	0.248163	1522
-0.145364	-0.292378	-0.352755	-0.824091	-0.303097	-0.0340016	-0.17263	-0.71515	-0.309947	1523			-0.0589222	0.492548	0.554147	0.354083	0.142931	0.461906	0.449341	0.291231	0.248162	1523
-0.180301	-0.335725	-0.364656	-0.859225	-0.304603	-0.0375269	-0.161079	-0.712962	-0.324775	1524			-0.0162124	0.493427	0.560738	0.349682	0.142675	0.462433	0.491393	0.344556	0.214056	1524
-0.268672	-0.284949	-0.37393	-0.789233	-0.313777	-0.0480582	-0.156489	-0.643124	-0.328659	1525			-0.0144857	0.498742	0.531658	0.345838	0.158049	0.480715	0.465644	0.338557	0.258912	1525
-0.341845	-0.257832	-0.316623	-0.748415	-0.333524	-0.0637577	-0.156607	-0.59906	-0.345403	1526			-0.0146597	0.494326	0.528494	0.347992	0.155826	0.481017	0.465577	0.340014	0.257582	1526
-0.342086	-0.259019	-0.324613	-0.735973	-0.346171	-0.0656998	-0.147222	-0.588197	-0.368927	1527			-0.0140351	0.498948	0.535757	0.344506	0.178537	0.477898	0.484361	0.32453	0.240596	1527
-0.364059	-0.267155	-0.285438	-0.756538	-0.350112	-0.0995668	-0.137378	-0.604831	-0.355538	1528			-0.0141597	0.494618	0.529308	0.34123	0.180534	0.481137	0.490019	0.337497	0.239452	1528
-0.416383	-0.247818	-0.29863	-0.674895	-0.440641	-0.128013	-0.054018	-0.504688	-0.350753	1529			-0.0168415	0.496052	0.528679	0.341392	0.179564	0.483384	0.482819	0.339038	0.24427	1529
-0.415379	-0.204406	-0.308011	-0.601933	-0.454312	-0.113869	-0.0880743	-0.53206	-0.356348	1530			-0.0178499	0.499336	0.528748	0.321371	0.192557	0.489566	0.480438	0.325072	0.242801	1530
-0.391121	-0.292791	-0.303497	-0.660584	-0.446638	-0.112667	-0.114812	-0.450056	-0.34034	1531			-0.0178113	0.499093	0.528056	0.326425	0.167329	0.496856	0.482109	0.358801	0.243421	1531
-0.398674	-0.311346	-0.263048	-0.660995	-0.440348	-0.149943	-0.0922115	-0.46814	-0.34329	1532			-0.0555907	0.499291	0.528401	0.331524	0.169216	0.492132	0.461099	0.340514	0.27626	1532
-0.389192	-0.290275	-0.275534	-0.625459	-0.453035	-0.140105	-0.0838924	-0.56061	-0.347778	1533			-0.0505323	0.507179	0.524047	0.35498	0.181194	0.46615	0.499008	0.36971	0.227512	1533
-0.370217	-0.285144	-0.299438	-0.632382	-0.422689	-0.135439	-0.0598115	-0.472629	-0.334907	1534			-0.0094239	0.506862	0.522949	0.344849	0.196104	0.479911	0.484495	0.354414	0.235391	1534
-0.35698	-0.301624	-0.281382	-0.664502	-0.381433	-0.11317	-0.105614	-0.508904	-0.332566	1535			-0.0180473	0.499846	0.528656	0.31851	0.207451	0.483082	0.480408	0.316792	0.238222	1535
-0.390115	-0.235633	-0.30184	-0.648531	-0.369381	-0.0860903	-0.114013	-0.5281	-0.338838	1536			-0.0173958	0.499525	0.533557	0.320651	0.198017	0.473652	0.454561	0.283455	0.26323	1536
-0.351708	-0.30028	-0.31893	-0.648466	-0.385812	-0.114383	-0.0848942	-0.497129	-0.345076	1537			-0.0138919	0.488054	0.53124	0.341722	0.189464	0.447603	0.449615	0.28458	0.231068	1537
-0.307462	-0.307606	-0.323602	-0.763816	-0.347832	-0.107646	-0.0874187	-0.557199	-0.317645	1538			0.02129	0.536767	0.548896	0.314623	0.180891	0.464664	0.445261	0.286352	0.230555	1538
-0.288978	-0.347072	-0.395653	-0.899687	-0.318274	-0.08256	-0.13112	-0.563305	-0.309327	1539			0.0222867	0.533736	0.548259	0.335574	0.1695	0.464766	0.469195	0.319053	0.237938	1539
-0.307249	-0.347711	-0.403582	-0.883659	-0.303951	-0.0421494	-0.161574	-0.613441	-0.314053	1540			-0.0138148	0.498208	0.538433	0.347311	0.154507	0.465387	0.488394	0.336975	0.204324	1540
-0.321194	-0.318243	-0.416744	-0.885054	-0.261618	-0.0683811	-0.189098	-0.552863	-0.319997	1541			-0.0122004	0.529699	0.535555	0.336167	0.187232	0.457953	0.446266	0.306408	0.241182	1541
-0.271693	-0.312166	-0.451948	-0.800514	-0.280784	-0.00953091	-0.188376	-0.653343	-0.312402	1542			-0.0205056	0.529302	0.535737	0.334447	0.19426	0.443419	0.426665	0.261371	0.256841	1542
-0.268299	-0.322138	-0.408848	-0.838922	-0.279227	-0.0726484	-0.132606	-0.537746	-0.307881	1543			0.0147244	0.526599	0.544402	0.33052	0.192944	0.447378	0.451825	0.271202	0.217157	1543
-0.261927	-0.334874	-0.466607	-0.75926	-0.253335	-0.0039854	-0.207051	-0.593064	-0.324083	1544			0.020582	0.531991	0.541098	0.308465	0.188552	0.487899	0.42624	0.268267	0.249334	1544
-0.225775	-0.359741	-0.437222	-0.806194	-0.22449	-0.0194463	-0.198634	-0.553398	-0.324089	1545			0.0345395	0.532904	0.541469	0.308447	0.188708	0.488433	0.412285	0.245311	0.248345	1545
-0.221389	-0.363584	-0.443751	-0.753266	-0.226243	-0.0187351	-0.208536	-0.611785	-0.329596	1546			0.020172	0.529002	0.542091	0.30775	0.186832	0.482472	0.41026	0.257378	0.256889	1546
-0.263591	-0.328583	-0.418462	-0.725768	-0.254094	-0.046167	-0.199573	-0.618166	-0.325172	1547			0.0292696	0.529341	0.540158	0.310581	0.183206	0.490185	0.392909	0.245952	0.244868	1547
-0.202826	-0.370582	-0.459867	-0.731418	-0.256389	-0.00530931	-0.185933	-0.500076	-0.364141	1548			0.0200752	0.537253	0.543548	0.312112	0.174367	0.454827	0.426448	0.270915	0.227185	1548
-0.18699	-0.401342	-0.508086	-0.70492	-0.210561	-0.0140613	-0.172004	-0.313915	-0.488464	1549			0.0199438	0.532595	0.550023	0.319314	0.163288	0.446765	0.442138	0.290525	0.198069	1549
-0.175597	-0.360354	-0.474052	-0.691211	-0.212286	-0.0478641	-0.168124	-0.29768	-0.602954	1550			0.0245854	0.533268	0.54675	0.334058	0.179797	0.443873	0.454758	0.274106	0.265483	1550
-0.201436	-0.375334	-0.492453	-0.690684	-0.19238	-0.0853512	-0.107165	-0.206603	-0.761413	1551			0.0237681	0.535599	0.547749	0.31494	0.174837	0.458825	0.440581	0.266736	0.268719	1551
-0.187729	-0.34488	-0.487667	-0.657698	-0.282429	-0.0605265	0.0061003	-0.211741	-0.695376	1552			-0.0101189	0.519869	0.517896	0.381785	0.232176	0.404174	0.46128	0.315834	0.218416	1552
-0.268364	-0.367367	-0.436331	-0.623422	-0.31398	-0.0933892	0.0613132	-0.12279	-0.901958	1553			-0.0445798	0.510416	0.523043	0.359007	0.163051	0.428594	0.441836	0.299522	0.184561	1553
-0.303051	-0.315878	-0.45794	-0.725625	-0.318552	-0.116948	-0.0136058	-0.152734	-0.614431	1554			0.0386682	0.565578	0.544319	0.327528	0.172296	0.418931	0.422578	0.274319	0.180697	1554
-0.344162	-0.393266	-0.440029	-0.939353	-0.319976	-0.0535555	-0.0186817	-0.123999	-0.179168	1555			0.0422344	0.554106	0.52771	0.373091	0.207801	0.375577	0.415602	0.260797	0.218057	1555
-0.355317	-0.345614	-0.378847	-0.850297	-0.360037	-0.0981354	0.0474926	-0.11732	-0.00608114	1556			0.042043	0.555034	0.527601	0.374946	0.214354	0.388085	0.379506	0.240674	0.265767	1556
-0.362414	-0.330311	-0.411104	-0.843462	-0.344381	-0.0205929	-0.0301627	-0.161431	-0.0175669	1557			0.0386288	0.570526	0.550214	0.309065	0.170204	0.445985	0.402069	0.231806	0.270721	1557
-0.372373	-0.374868	-0.36011	-0.828604	-0.359576	-0.138079	-0.0106792	-0.10782	-0.100508	1558			-0.0181298	0.512374	0.533627	0.323711	0.175455	0.446531	0.379212	0.199409	0.276703	1558
-0.423607	-0.367956	-0.368242	-0.816688	-0.359323	-0.12884	-0.0178867	-0.173844	-0.458093	1559			0.0331767	0.50583	0.554361	0.31281	0.194653	0.451207	0.403367	0.203009	0.279908	1559
-0.436439	-0.367146	-0.364452	-0.841265	-0.350585	-0.123173	-0.0292159	-0.311881	-0.51714	1560			0.0236264	0.512678	0.549404	0.305262	0.187908	0.440973	0.398257	0.214391	0.24932	1560
-0.443968	-0.337505	-0.363447	-0.778161	-0.378548	-0.134115	-0.0418595	-0.295185	-0.559157	1561			-0.0231931	0.538564	0.542204	0.319551	0.15909	0.442873	0.410293	0.240882	0.266542	1561
-0.437421	-0.296172	-0.39124	-0.748981	-0.389943	-0.0983846	-0.0787684	-0.267117	-0.712538	1562			-0.020769	0.537023	0.541837	0.320914	0.164629	0.445887	0.406164	0.241988	0.26627	1562
-0.42062	-0.320994	-0.319317	-0.772252	-0.393155	-0.118381	-0.0378663	-0.342202	-0.498806	1563			-0.0242905	0.511004	0.564759	0.308719	0.18078	0.454351	0.444318	0.254504	0.254938	1563
-0.414593	-0.329303	-0.323952	-0.782048	-0.396532	-0.125371	-0.0452351	-0.364956	-0.54093	1564			-0.0337132	0.49014	0.544931	0.376972	0.204199	0.390907	0.417212	0.251811	0.24722	1564
-0.475122	-0.269886	-0.304231	-0.773151	-0.3776	-0.120883	-0.0455273	-0.366159	-0.481438	1565			-0.0287269	0.52638	0.562651	0.336024	0.166953	0.441396	0.467742	0.255516	0.244388	1565
-0.426631	-0.275287	-0.294436	-0.777405	-0.396895	-0.099995	-0.077173	-0.454324	-0.446321	1566			-0.030956	0.510409	0.544878	0.386855	0.201357	0.405194	0.428949	0.235632	0.245243	1566
-0.416954	-0.31641	-0.358591	-0.754203	-0.377839	-0.112776	-0.113953	-0.450191	-0.389461	1567			-0.0297835	0.515529	0.519065	0.384601	0.221725	0.407076	0.44301	0.275153	0.24734	1567
-0.431365	-0.334485	-0.36645	-0.82516	-0.378085	-0.1256	-0.131374	-0.486829	-0.382174	1568			0.00947965	0.529043	0.543659	0.306162	0.183177	0.464869	0.440572	0.267552	0.247033	1568
-0.441406	-0.326177	-0.349707	-0.847667	-0.35957	-0.115483	-0.116869	-0.467598	-0.345759	1569			0.00050335	0.539602	0.562061	0.346662	0.108398	0.460778	0.446965	0.250038	0.257423	1569
-0.447095	-0.304391	-0.360192	-0.802924	-0.304147	-0.0832812	-0.0996124	-0.551337	-0.338531	1570			0.0510475	0.554268	0.556722	0.38716	0.137463	0.413115	0.444648	0.289252	0.25768	1570
-0.424145	-0.290888	-0.299136	-0.753636	-0.399497	-0.168761	-0.0584646	-0.545693	-0.347502	1571			0.0510301	0.554277	0.556723	0.387313	0.137939	0.412329	0.45327	0.27588	0.249393	1571
-0.465832	-0.303409	-0.346607	-0.676091	-0.417942	-0.171575	-0.0577776	-0.505454	-0.323545	1572			0.0542975	0.565547	0.536677	0.392046	0.13727	0.4273	0.431156	0.276479	0.243232	1572
-0.454488	-0.301084	-0.346782	-0.659354	-0.431788	-0.179346	-0.0530533	-0.52219	-0.352287	1573			0.0598197	0.54358	0.554402	0.365125	0.204126	0.40801	0.406375	0.255442	0.28087	1573
-0.405913	-0.309015	-0.308021	-0.734074	-0.400206	-0.159231	-0.0718195	-0.500308	-0.343937	1574			0.0535635	0.559451	0.556349	0.385607	0.140315	0.419994	0.44038	0.293746	0.242771	1574
-0.38878	-0.285028	-0.308127	-0.745304	-0.36802	-0.118868	-0.0850328	-0.508819	-0.353382	1575			0.0638005	0.549957	0.5584	0.380721	0.164325	0.4108	0.444656	0.281895	0.250339	1575
-0.457685	-0.299009	-0.3653	-0.746807	-0.394922	-0.137764	-0.0565195	-0.534885	-0.328816	1576			0.0715972	0.549588	0.558156	0.380532	0.164806	0.404323	0.459959	0.301656	0.273214	1576
-0.373717	-0.291033	-0.314839	-0.807787	-0.399155	-0.133368	-0.0751511	-0.538937	-0.315894	1577			0.0775515	0.535126	0.559868	0.36191	0.254214	0.421721	0.457344	0.31365	0.30108	1577
-0.393506	-0.308924	-0.333852	-0.753832	-0.401791	-0.116326	-0.0776512	-0.534467	-0.315783	1578			0.0776473	0.529425	0.556114	0.350929	0.27499	0.416931	0.453254	0.320684	0.285113	1578
-0.3785	-0.311024	-0.30602	-0.766975	-0.361201	-0.0980514	-0.139897	-0.512042	-0.313508	1579			0.0740746	0.540405	0.567645	0.300429	0.261187	0.464826	0.475089	0.321428	0.290627	1579
-0.374711	-0.310934	-0.326065	-0.803177	-0.319749	-0.0688349	-0.123222	-0.575349	-0.315776	1580			0.0706878	0.544738	0.567327	0.304168	0.238327	0.47511	0.47667	0.351082	0.285356	1580
-0.394683	-0.279701	-0.358602	-0.822905	-0.277787	-0.00778183	-0.206903	-0.593498	-0.325757	1581			0.0743357	0.533854	0.556309	0.35057	0.276082	0.430471	0.440437	0.318772	0.2688	1581
-0.408733	-0.274344	-0.369587	-0.795225	-0.288536	-0.0147405	-0.190536	-0.589237	-0.320921	1582			0.0693007	0.528998	0.554505	0.380751	0.206915	0.416835	0.459944	0.353104	0.279389	1582
-0.430973	-0.286799	-0.407419	-0.755005	-0.221225	0.0300049	-0.225665	-0.572349	-0.313554	1583			0.00471453	0.49171	0.57677	0.394939	0.190999	0.41843	0.48993	0.384412	0.296056	1583
-0.440103	-0.30991	-0.447401	-0.654449	-0.191799	0.0995404	-0.20965	-0.624505	-0.320286	1584			0.00748458	0.49769	0.571229	0.407113	0.155487	0.421691	0.479501	0.363902	0.271199	1584
-0.450606	-0.331336	-0.447052	-0.562913	-0.128444	0.159914	-0.215654	-0.619231	-0.302078	1585			-0.0071906	0.497604	0.574661	0.347891	0.205878	0.464906	0.500625	0.403278	0.277932	1585
-0.444849	-0.340812	-0.446639	-0.523995	-0.172384	0.11063	-0.184013	-0.633263	-0.315807	1586			-0.0070144	0.497597	0.572251	0.348976	0.206314	0.476091	0.472304	0.40638	0.264823	1586
-0.412204	-0.348002	-0.444577	-0.50416	-0.172297	0.193459	-0.202489	-0.640592	-0.354226	1587			0.0236559	0.497703	0.568391	0.358456	0.269618	0.45847	0.440974	0.361362	0.2968	1587
-0.433201	-0.350316	-0.393721	-0.510613	-0.137399	0.197802	-0.209077	-0.603354	-0.294027	1588			-0.0202334	0.49109	0.543432	0.362266	0.279102	0.470179	0.48155	0.372676	0.275148	1588
-0.434614	-0.346347	-0.400575	-0.403691	-0.167581	0.156225	-0.188706	-0.598442	-0.339524	1589			0.0175283	0.511551	0.546401	0.385772	0.230949	0.443633	0.502438	0.416512	0.257233	1589
-0.41304	-0.355133	-0.320559	-0.356928	-0.139334	0.219638	-0.226154	-0.637017	-0.347554	1590			0.0415814	0.538201	0.565241	0.325743	0.23041	0.445386	0.488241	0.371142	0.291933	1590
-0.425848	-0.352239	-0.342899	-0.35244	-0.0734767	0.267661	-0.265021	-0.628232	-0.321728	1591			-0.0238037	0.526559	0.543988	0.338861	0.19696	0.504383	0.508419	0.434525	0.254302	1591
-0.430257	-0.365414	-0.368034	-0.385453	-0.198727	0.178963	-0.22518	-0.67263	-0.308334	1592			-0.0599508	0.485241	0.553023	0.365911	0.190422	0.459488	0.491837	0.396572	0.25856	1592
-0.442311	-0.349794	-0.337088	-0.484229	-0.196422	0.185765	-0.223157	-0.598072	-0.338313	1593			-0.0602188	0.526055	0.526602	0.351978	0.192001	0.487548	0.466169	0.383119	0.270565	1593
-0.422513	-0.401825	-0.355687	-0.465522	-0.146176	0.235873	-0.247773	-0.635029	-0.294487	1594			-0.0148589	0.529573	0.543711	0.326541	0.226493	0.486861	0.499567	0.411092	0.255894	1594
-0.407497	-0.410666	-0.313588	-0.410322	-0.0668255	0.242011	-0.222436	-0.601835	-0.330302	1595			-0.0503418	0.477414	0.530407	0.317232	0.267553	0.481805	0.519771	0.406608	0.273008	1595
-0.412359	-0.40966	-0.291158	-0.370682	-0.0569593	0.254672	-0.188544	-0.613608	-0.32744	1596			-0.0359009	0.483484	0.4984	0.316397	0.242967	0.488134	0.537036	0.416997	0.229662	1596
-0.389707	-0.421254	-0.248405	-0.279801	0.0449254	0.357998	-0.212443	-0.626063	-0.325039	1597			0.00010968	0.458494	0.521718	0.310938	0.266849	0.464306	0.540891	0.408877	0.20595	1597
-0.397855	-0.445587	-0.184167	-0.197246	0.0991994	0.440763	-0.193592	-0.626815	-0.324325	1598			-0.0198032	0.463471	0.519124	0.36123	0.241439	0.424284	0.497988	0.387093	0.232628	1598
-0.398548	-0.433849	-0.158217	-0.152237	0.118676	0.422492	-0.180175	-0.682381	-0.327302	1599			-0.0240027	0.477363	0.517138	0.313117	0.263761	0.456316	0.512705	0.373389	0.235376	1599
-0.392085	-0.404323	-0.0494799	-0.149686	0.125601	0.460589	-0.157016	-0.719817	-0.298214	1600			-0.0229874	0.473883	0.51706	0.325398	0.26804	0.462801	0.521394	0.39662	0.268374	1600
-0.365906	-0.428522	-0.0276762	-0.0953014	0.147438	0.509183	-0.187384	-0.615846	-0.300512	1601			0.00764826	0.493842	0.512064	0.381431	0.231972	0.418858	0.494794	0.40449	0.246941	1601
-0.357169	-0.425914	-0.00172145	-0.0825181	0.165805	0.554113	-0.191499	-0.597587	-0.308462	1602			-0.0584591	0.465741	0.533188	0.321165	0.214359	0.465903	0.519614	0.394152	0.23794	1602
-0.313842	-0.395691	-0.0416502	-0.0977591	0.232086	0.490989	-0.211109	-0.572076	-0.331165	1603			-0.0445109	0.424069	0.518044	0.328247	0.198314	0.480164	0.546264	0.421285	0.212349	1603
-0.266454	-0.378043	-0.0918985	-0.0235659	0.290581	0.447459	-0.224662	-0.565286	-0.329681	1604			-0.0272782	0.434487	0.480724	0.259328	0.287051	0.464397	0.543768	0.40874	0.22996	1604
-0.251629	-0.39976	-0.106549	-0.0176766	0.279007	0.376684	-0.217101	-0.531439	-0.311365	1605			-0.0133931	0.420994	0.488746	0.259405	0.290521	0.488912	0.504099	0.389911	0.249028	1605
-0.293286	-0.396937	-0.0963802	-0.0270519	0.345707	0.410424	-0.232354	-0.590458	-0.270356	1606			-0.0191116	0.419261	0.479417	0.254466	0.302807	0.497075	0.43764	0.351366	0.266502	1606
-0.280924	-0.339851	-0.0393865	0.0592138	0.539105	0.383657	-0.13934	-0.398445	-0.248598	1607			-0.0452015	0.366756	0.494018	0.268369	0.307254	0.470415	0.45387	0.368498	0.274927	1607
-0.280182	-0.270239	0.0318798	0.126983	0.69132	0.437861	-0.135407	-0.271209	-0.0575349	1608			-0.0533467	0.338649	0.484436	0.269594	0.328794	0.463494	0.436951	0.356986	0.284079	1608
-0.257266	-0.183744	0.0410006	0.114587	0.864366	0.388447	-0.0113422	-0.0433436	0.219731	1609			-0.0527772	0.353287	0.47536	0.272141	0.334942	0.456897	0.431242	0.35913	0.281927	1609
-0.276133	-0.201141	0.0476401	0.146207	0.840563	0.388471	0.0166543	0.0254296	0.300787	1610			-0.0259597	0.378363	0.451256	0.278878	0.334223	0.449802	0.44803	0.37541	0.268003	1610
-0.260232	-0.170126	0.0437101	0.189981	0.838405	0.317697	0.0166393	0.0314036	0.435133	1611			-0.064842	0.384602	0.483514	0.250204	0.329102	0.463886	0.462608	0.345335	0.270404	1611
-0.255077	-0.165708	0.0617133	0.168032	0.84589	0.339412	0.0381223	0.0412498	0.554085	1612			-0.0441412	0.422027	0.495284	0.228514	0.331609	0.496357	0.450405	0.341921	0.275529	1612
-0.240612	-0.143316	0.0472937	0.143392	0.846504	0.389551	0.0325829	0.0654693	0.642885	1613			-0.0515577	0.42629	0.477226	0.253346	0.321404	0.493815	0.447551	0.346142	0.294587	1613
-0.237088	-0.123488	0.0517625	0.137085	0.858232	0.414536	0.0298841	0.0804982	0.581621	1614			-0.0503031	0.449814	0.4967	0.239914	0.32639	0.460372	0.459578	0.347913	0.291678	1614
-0.25792	-0.126478	0.0832088	0.101097	0.826228	0.374556	0.0691808	0.0976643	0.549837	1615			0.00313436	0.45243	0.482587	0.277217	0.323791	0.462966	0.453013	0.334	0.295551	1615
-0.24472	-0.136788	0.112673	0.120357	0.765274	0.398471	0.0562955	0.0538743	0.507099	1616			-0.044392	0.418698	0.504679	0.250224	0.305592	0.474114	0.453111	0.36627	0.291005	1616
-0.256212	-0.110957	0.085397	0.119431	0.705249	0.450147	0.0507161	0.0292325	0.719152	1617			-0.0523373	0.42923	0.489397	0.3106	0.313424	0.424892	0.437317	0.379807	0.279453	1617
-0.232478	-0.103049	0.0755635	0.159248	0.778811	0.413284	0.0439651	0.0628036	0.628116	1618			-0.0685901	0.408087	0.525376	0.316529	0.233553	0.464207	0.518335	0.396908	0.276021	1618
-0.203756	-0.0841024	0.0771573	0.156598	0.692081	0.442047	0.055826	-0.0073712	0.430861	1619			-0.0308376	0.413998	0.472543	0.333636	0.282336	0.480576	0.467872	0.40547	0.260187	1619
-0.207565	-0.0802704	0.0693856	0.150008	0.715259	0.432759	0.0665359	0.0346764	0.571121	1620			-0.0690088	0.38427	0.432154	0.293687	0.333695	0.469376	0.464307	0.389369	0.260887	1620
-0.174141	0.00366317	0.123776	0.0729879	0.628396	0.460148	0.0965431	0.030495	0.393307	1621			-0.0709796	0.416117	0.47187	0.354573	0.285909	0.469114	0.475514	0.384786	0.288487	1621
-0.162778	0.0313844	0.144242	0.0911504	0.61719	0.461609	0.109073	0.0111783	0.472837	1622			-0.0358683	0.495603	0.502534	0.281039	0.246936	0.506174	0.473728	0.367071	0.245876	1622
-0.164856	0.0788959	0.182912	0.0821596	0.609767	0.459548	0.120425	0.0279683	0.445297	1623			-0.0354274	0.463504	0.472788	0.332123	0.291323	0.47278	0.463727	0.376385	0.262594	1623
-0.139343	0.0693683	0.205148	0.0922044	0.602734	0.483977	0.126261	-0.0278059	0.268948	1624			-0.0758343	0.403556	0.495879	0.284695	0.254304	0.496077	0.431958	0.315504	0.281211	1624
-0.164912	0.0428994	0.216449	0.108285	0.629859	0.453756	0.155433	-0.0654304	0.281319	1625			-0.0765417	0.424121	0.500771	0.285001	0.244122	0.502259	0.439345	0.349656	0.289351	1625
-0.159716	0.057585	0.204207	0.105998	0.531923	0.537467	0.0914775	-0.115291	0.105944	1626			-0.0070444	0.444226	0.488911	0.228801	0.310417	0.500046	0.440464	0.358075	0.279512	1626
-0.14542	0.0613138	0.24726	0.0926301	0.4767	0.571858	0.110738	-0.216152	0.000578399	1627			-0.0725683	0.429221	0.522159	0.277057	0.288394	0.471019	0.491079	0.391695	0.256422	1627
-0.142013	0.0607093	0.26223	0.131164	0.532845	0.607809	0.0814257	-0.386564	-0.149512	1628			-0.0637976	0.453398	0.489963	0.283287	0.286363	0.474386	0.490588	0.391699	0.25651	1628
-0.160472	0.0919495	0.279997	0.184347	0.637717	0.58019	0.0816922	-0.553403	-0.229058	1629			-0.0328988	0.430652	0.473039	0.265959	0.289233	0.508836	0.479114	0.398343	0.255981	1629
-0.129626	0.0995924	0.284895	0.150367	0.574443	0.587676	0.068859	-0.523246	-0.220322	1630			-0.0222019	0.431093	0.473141	0.265809	0.289683	0.508092	0.478164	0.401772	0.261163	1630
-0.109099	0.125807	0.26777	0.149324	0.665528	0.557801	0.0570032	-0.567768	-0.205522	1631			-0.0070575	0.444267	0.488889	0.228805	0.310986	0.499349	0.436291	0.355854	0.286485	1631
-0.0744302	0.146578	0.26767	0.145901	0.637848	0.534154	0.0650333	-0.544463	-0.216317	1632			-0.0332433	0.430784	0.473514	0.263114	0.301195	0.499323	0.436307	0.35741	0.286646	1632
-0.00689846	0.151894	0.25818	0.190062	0.633728	0.559411	0.0094814	-0.573304	-0.203037	1633			-0.0300838	0.41311	0.468092	0.239062	0.32157	0.502	0.446759	0.362399	0.293313	1633
-0.070022	0.136965	0.280363	0.203384	0.696828	0.525339	0.00342481	-0.638608	-0.242726	1634			-0.0195314	0.371033	0.479158	0.24513	0.320436	0.502915	0.447652	0.360536	0.290844	1634
-0.0545464	0.146978	0.265349	0.209647	0.680547	0.511535	-0.0229763	-0.601222	-0.284127	1635			-0.0154147	0.392794	0.489203	0.256019	0.318724	0.505702	0.441923	0.36212	0.291878	1635
-0.0290005	0.156456	0.244809	0.176402	0.695676	0.53432	-0.00390095	-0.575438	-0.312065	1636			-0.0075402	0.445213	0.487245	0.226681	0.332461	0.498182	0.442781	0.347049	0.294686	1636
0.0621174	0.181869	0.293779	0.220168	0.664138	0.514174	-0.053708	-0.658071	-0.316821	1637			-0.0076031	0.445399	0.487191	0.2265	0.334907	0.496578	0.429682	0.32802	0.304349	1637
-0.00944928	0.16485	0.307597	0.244047	0.686016	0.530045	-0.0627897	-0.627975	-0.344128	1638			-0.0739672	0.3926	0.46474	0.236598	0.31501	0.500665	0.448084	0.36053	0.29318	1638
-0.0233595	0.163854	0.299134	0.217451	0.700065	0.534778	-0.173382	-0.611225	-0.305265	1639			-0.0373421	0.439624	0.462577	0.242667	0.291199	0.523411	0.436065	0.392258	0.288176	1639
-0.0345514	0.146222	0.314881	0.243435	0.776404	0.522745	-0.17299	-0.597069	-0.311191	1640			-0.0498851	0.413824	0.46821	0.23897	0.33003	0.500962	0.443633	0.347422	0.293382	1640
0.0447025	0.189349	0.299539	0.236518	0.830315	0.521895	-0.135839	-0.602395	-0.262641	1641			0.00030348	0.443208	0.490574	0.227997	0.330133	0.50604	0.473332	0.36138	0.268884	1641
0.125261	0.231214	0.323957	0.258196	0.752532	0.531433	-0.0699766	-0.579826	-0.279925	1642			-0.0709088	0.393425	0.46458	0.237542	0.323497	0.498025	0.443072	0.348073	0.292969	1642
0.254792	0.290341	0.336082	0.267112	0.79051	0.551865	-0.0229294	-0.594969	-0.267378	1643			-0.0486438	0.423141	0.454543	0.253884	0.339489	0.47704	0.42977	0.325884	0.305602	1643
0.311738	0.304788	0.34047	0.265198	0.733162	0.530999	-0.0281448	-0.515086	-0.244761	1644			-0.0416229	0.425968	0.471573	0.253025	0.323456	0.500937	0.427147	0.32578	0.304862	1644
0.378701	0.33106	0.327515	0.232529	0.781261	0.570885	0.0528931	-0.466753	-0.268165	1645			-0.0263182	0.423765	0.462958	0.313804	0.303753	0.478123	0.406301	0.334669	0.30343	1645
0.408316	0.300221	0.33489	0.245	0.841095	0.509872	0.02486	-0.451421	-0.238624	1646			-0.0564021	0.366607	0.465504	0.254476	0.330184	0.475567	0.414899	0.33145	0.295113	1646
0.375991	0.306705	0.325373	0.238234	0.839108	0.534351	0.0726157	-0.350505	-0.131102	1647			-0.0804691	0.325754	0.451698	0.255695	0.335081	0.46624	0.404562	0.326744	0.296329	1647
0.367669	0.271545	0.337354	0.246118	0.809588	0.500018	0.0868211	-0.218373	-0.074984	1648			-0.0589449	0.338734	0.443696	0.265874	0.327447	0.452971	0.404829	0.325647	0.287242	1648
0.299051	0.283545	0.325758	0.29929	0.841572	0.499518	0.113589	-0.183638	-0.0623363	1649			-0.0259207	0.377936	0.427459	0.268663	0.341254	0.447951	0.40043	0.331823	0.28405	1649
0.379978	0.278248	0.33139	0.271733	0.886889	0.432955	0.13063	-0.019683	0.264736	1650			-0.0206639	0.397898	0.436295	0.273553	0.326194	0.452825	0.417459	0.346513	0.273547	1650
0.290746	0.302822	0.334453	0.253835	0.858957	0.432575	0.139462	0.08762	0.28821	1651			-0.0784965	0.410151	0.424024	0.276701	0.343082	0.435504	0.443291	0.352733	0.249647	1651
0.35682	0.320834	0.335429	0.256703	0.986045	0.287993	0.145551	0.184105	0.535394	1652			-0.0709281	0.410227	0.412762	0.283625	0.335953	0.452567	0.432021	0.385947	0.250078	1652
0.404797	0.36806	0.359607	0.217989	0.856127	0.271756	0.134381	0.155324	0.544557	1653			0.00017889	0.412991	0.49417	0.220944	0.295178	0.49478	0.434322	0.376643	0.250851	1653
0.410761	0.381258	0.364723	0.158211	0.853537	0.259133	0.152059	0.151867	0.541312	1654			-0.0043745	0.417237	0.461449	0.217852	0.323634	0.475965	0.459258	0.34746	0.255122	1654
0.433987	0.402771	0.347426	0.195098	0.90419	0.232048	0.134548	0.239686	0.476606	1655			-0.0186988	0.397077	0.466137	0.318985	0.304637	0.461201	0.441218	0.354042	0.253779	1655
0.471944	0.420022	0.348071	0.164312	0.788818	0.121201	0.0672571	0.274107	0.517671	1656			0.0181534	0.429458	0.481653	0.339434	0.280959	0.470679	0.442542	0.381451	0.249774	1656
0.533294	0.439995	0.362871	0.139544	0.808688	0.192693	0.142649	0.254178	0.461204	1657			-0.0865634	0.416424	0.471047	0.331096	0.25988	0.456708	0.44557	0.402332	0.268086	1657
0.540935	0.48926	0.35161	0.10942	0.633606	0.303169	0.12937	0.22316	0.41573	1658			0.0186361	0.473024	0.495163	0.3238	0.300293	0.429231	0.431421	0.34283	0.292905	1658
0.531668	0.494261	0.390489	0.0922726	0.667215	0.315352	0.167573	0.247976	0.385124	1659			-0.0660756	0.389926	0.493237	0.271244	0.314225	0.466504	0.45187	0.350389	0.293712	1659
0.554517	0.489701	0.402062	0.110235	0.69393	0.209461	0.107644	0.285505	0.440969	1660			-0.0902815	0.389338	0.487635	0.337733	0.289881	0.436167	0.422859	0.354004	0.296837	1660
0.535301	0.520415	0.415724	0.149797	0.758821	0.131368	0.0683639	0.306629	0.459153	1661			-0.036297	0.374556	0.478481	0.263087	0.315048	0.469932	0.429478	0.342204	0.28152	1661
0.516612	0.567978	0.456998	0.158988	0.892657	0.0890175	0.0719866	0.280415	0.454482	1662			-0.0733543	0.363009	0.486248	0.267535	0.296572	0.467626	0.450049	0.361192	0.271987	1662
0.504662	0.58314	0.477558	0.194489	0.73206	0.122094	0.0406784	0.277553	0.518942	1663			-0.0956278	0.361076	0.491377	0.33867	0.286893	0.440672	0.426207	0.336041	0.279358	1663
0.514714	0.574295	0.504304	0.156633	0.833699	0.086989	0.0988419	0.312481	0.42835	1664			-0.05838	0.362334	0.478	0.244923	0.32131	0.473359	0.448448	0.366691	0.273099	1664
0.501022	0.592973	0.460947	0.257965	0.827808	0.111889	0.0827421	0.319326	0.422973	1665			-0.0880387	0.305583	0.45994	0.251088	0.339776	0.470955	0.444734	0.372391	0.276273	1665
0.493419	0.599897	0.481544	0.224347	0.878744	0.0928234	0.06728	0.315075	0.450554	1666			-0.13498	0.227675	0.463318	0.232376	0.331371	0.466633	0.443398	0.358894	0.271291	1666
0.520462	0.602981	0.460072	0.215145	1.02747	0.0799252	0.113193	0.278059	0.501963	1667			-0.163248	0.160336	0.48564	0.242415	0.298993	0.461826	0.442573	0.366023	0.270146	1667
0.525892	0.596147	0.460128	0.169497	0.885503	0.101535	0.107921	0.326001	0.441016	1668			-0.138635	0.175434	0.454867	0.222126	0.287306	0.463253	0.428369	0.360289	0.271668	1668
0.497934	0.599022	0.438393	0.17788	0.813893	0.201188	0.154669	0.28417	0.450216	1669			-0.108311	0.219746	0.439	0.220701	0.297537	0.460096	0.419585	0.352439	0.272694	1669
0.513393	0.620359	0.424303	0.196248	0.767679	0.258201	0.143721	0.267769	0.386799	1670			-0.092594	0.221172	0.43139	0.201057	0.29472	0.460868	0.410334	0.338455	0.273668	1670
0.505215	0.585863	0.449829	0.1577	0.70315	0.371118	0.199668	0.208696	0.379617	1671			-0.0939317	0.213893	0.42666	0.217299	0.29426	0.460535	0.399634	0.334376	0.281029	1671
0.499409	0.597229	0.434501	0.154023	0.754785	0.318159	0.232734	0.189762	0.25944	1672			-0.0848576	0.251754	0.453344	0.28637	0.277576	0.460907	0.392537	0.341601	0.288328	1672
0.504009	0.568743	0.410802	0.163741	0.670545	0.366816	0.188346	0.154728	0.279566	1673			-0.0895345	0.285343	0.432727	0.269975	0.318218	0.445612	0.392896	0.306974	0.295172	1673
0.51643	0.558157	0.392506	0.144586	0.746297	0.411298	0.218803	0.132034	0.215367	1674			-0.0539592	0.271635	0.329761	0.204828	0.369713	0.445635	0.389256	0.307492	0.293927	1674
0.528479	0.573261	0.393503	0.116721	0.693575	0.562797	0.252655	0.0456937	0.1404	1675			-0.0964473	0.197403	0.40759	0.165701	0.319146	0.485092	0.404326	0.304393	0.294126	1675
0.493155	0.599128	0.413154	0.0899888	0.553278	0.487043	0.26603	0.0324878	0.127157	1676			-0.105535	0.25159	0.383168	0.155547	0.347009	0.443802	0.416063	0.308586	0.267735	1676
0.496697	0.610251	0.442137	0.101758	0.596475	0.53821	0.322349	-0.0735927	-0.0198746	1677			-0.0600701	0.339338	0.349155	0.227445	0.338833	0.451497	0.427411	0.371749	0.248843	1677
0.510859	0.598578	0.417864	0.108813	0.573639	0.605794	0.302571	-0.130112	-0.0688444	1678			0.00389631	0.372661	0.349564	0.226254	0.339463	0.450385	0.425336	0.382907	0.252393	1678
0.531212	0.575098	0.421799	0.074555	0.556505	0.577454	0.360744	-0.332392	-0.123739	1679			0.00608589	0.367925	0.312965	0.221663	0.342781	0.421916	0.424801	0.38354	0.25187	1679
0.535689	0.575714	0.461516	0.120008	0.579092	0.553052	0.333435	-0.504055	-0.196593	1680			-0.107986	0.250364	0.376614	0.160657	0.31562	0.459664	0.428341	0.375365	0.245435	1680
0.548666	0.566698	0.485265	0.124011	0.532925	0.630097	0.358955	-0.585737	-0.238565	1681			-0.113386	0.242858	0.27294	0.165725	0.343806	0.420107	0.414086	0.386131	0.252537	1681
0.539467	0.561819	0.467777	0.116098	0.519732	0.587587	0.42464	-0.491696	-0.27865	1682			-0.113457	0.242846	0.272875	0.167824	0.343863	0.414469	0.410039	0.386351	0.257814	1682
0.528423	0.580415	0.48917	0.132231	0.476808	0.655774	0.373014	-0.48869	-0.218468	1683			-0.112609	0.241385	0.28728	0.167495	0.315653	0.407964	0.408281	0.386068	0.249548	1683
0.52623	0.605742	0.488774	0.155223	0.515373	0.612315	0.390046	-0.478877	-0.193491	1684			-0.0546738	0.287281	0.396926	0.135501	0.323322	0.469477	0.447597	0.343876	0.257405	1684
0.537746	0.589544	0.452732	0.121366	0.517416	0.655	0.403994	-0.455856	-0.194428	1685			-0.0072425	0.360787	0.36947	0.225559	0.344692	0.407408	0.429428	0.379967	0.28577	1685
0.524352	0.646619	0.453028	0.124679	0.47802	0.654237	0.362903	-0.33578	-0.162598	1686			-0.0072421	0.360788	0.369439	0.22557	0.344667	0.407192	0.43172	0.378106	0.285913	1686
0.548898	0.64587	0.45597	0.141198	0.526625	0.618356	0.411637	-0.310095	-0.188417	1687			-0.0072158	0.360929	0.370706	0.218079	0.378599	0.39363	0.408748	0.330421	0.30949	1687
0.546185	0.631245	0.461283	0.117285	0.498236	0.632789	0.446993	-0.261504	-0.136432	1688			-0.0351442	0.335546	0.403241	0.170737	0.337674	0.457034	0.41895	0.354715	0.285761	1688
0.556025	0.637691	0.444177	0.13549	0.503143	0.641679	0.447458	-0.265976	-0.150031	1689			-0.0298197	0.373454	0.39711	0.165557	0.330547	0.474554	0.403278	0.301088	0.280566	1689
0.555062	0.641544	0.445882	0.140339	0.519073	0.636966	0.446626	-0.165669	-0.169548	1690			-0.0302503	0.373386	0.396622	0.165164	0.331151	0.453125	0.436538	0.306853	0.286858	1690
0.554785	0.63676	0.448208	0.154398	0.551184	0.601406	0.45747	-0.282287	-0.228113	1691			-0.0236956	0.354609	0.40759	0.155161	0.279939	0.4986	0.447217	0.356933	0.284761	1691
0.55602	0.609122	0.468982	0.17242	0.572612	0.546551	0.447007	-0.320364	-0.221291	1692			-0.0406556	0.345791	0.436593	0.188933	0.308959	0.467397	0.417814	0.329129	0.276151	1692
0.549202	0.597831	0.439832	0.131167	0.571466	0.56614	0.502783	-0.28477	-0.2494	1693			-0.0795221	0.334142	0.358214	0.195392	0.327072	0.472701	0.409176	0.369762	0.264599	1693
0.53172	0.597982	0.437757	0.124853	0.570493	0.566092	0.52042	-0.237302	-0.216081	1694			-0.0272612	0.368652	0.406345	0.221515	0.344108	0.460662	0.410795	0.348566	0.275053	1694
0.569145	0.598066	0.441419	0.163291	0.579444	0.580341	0.525272	-0.267883	-0.267219	1695			-0.0280886	0.366693	0.406445	0.215398	0.333346	0.459497	0.403944	0.339056	0.278054	1695
0.543311	0.591568	0.440435	0.091566	0.526407	0.638682	0.531503	-0.255685	-0.217114	1696			-0.0267039	0.380333	0.422662	0.19775	0.325537	0.458741	0.403776	0.331174	0.279783	1696
0.550887	0.576212	0.443486	0.0733114	0.497428	0.61587	0.482602	-0.249561	-0.19373	1697			-0.0227241	0.390324	0.417999	0.19443	0.310914	0.449188	0.411532	0.334211	0.280343	1697
0.542867	0.597663	0.442479	0.09293	0.515267	0.583587	0.512557	-0.411651	-0.219268	1698			-0.042099	0.366	0.461285	0.153571	0.311378	0.443871	0.444371	0.371979	0.258467	1698
0.557493	0.574958	0.456581	0.0960698	0.49933	0.588837	0.52878	-0.338331	-0.250992	1699			-0.0439565	0.372084	0.456817	0.176462	0.323654	0.397218	0.46553	0.382568	0.273383	1699
0.557332	0.574812	0.457103	0.0930998	0.489065	0.639086	0.483166	-0.413753	-0.260288	1700			-0.0439263	0.371282	0.462345	0.183928	0.283657	0.41015	0.478017	0.387405	0.250331	1700
0.547739	0.582428	0.456968	0.0901338	0.502382	0.608423	0.43153	-0.509686	-0.232292	1701			-0.0427473	0.365275	0.408424	0.235234	0.344858	0.358149	0.476772	0.389105	0.253104	1701
0.513223	0.60586	0.452558	0.0998725	0.472697	0.645976	0.43172	-0.4065	-0.208974	1702			-0.0042293	0.417116	0.422768	0.212248	0.326108	0.452232	0.441973	0.380219	0.252436	1702
0.512795	0.624784	0.43949	0.0486733	0.471623	0.608041	0.445041	-0.372149	-0.192321	1703			-0.0045097	0.402928	0.442269	0.233769	0.32135	0.464446	0.441597	0.388908	0.245215	1703
0.491184	0.621474	0.44386	0.0458714	0.398269	0.667669	0.447405	-0.22755	-0.15114	1704			0.00327038	0.411396	0.444887	0.249315	0.3341	0.463096	0.430786	0.386233	0.263509	1704
0.509793	0.621132	0.447972	0.0531304	0.438863	0.711222	0.447692	-0.14085	-0.145679	1705			-0.0008469	0.414459	0.438018	0.254049	0.345185	0.458735	0.43576	0.392543	0.270386	1705
0.471586	0.637869	0.454601	0.0537435	0.396121	0.722333	0.458606	-0.00901291	-0.0847953	1706			0.00511647	0.422681	0.435553	0.248923	0.35408	0.459162	0.42769	0.382972	0.277273	1706
0.491288	0.637895	0.44209	0.0661605	0.424889	0.79118	0.365575	-0.0315472	-0.0589133	1707			0.0356992	0.464669	0.453852	0.191986	0.333245	0.47847	0.4554	0.372274	0.290548	1707
0.466	0.646906	0.466075	0.112443	0.459357	0.618233	0.273969	0.146117	0.0495508	1708			0.0424304	0.4633	0.407507	0.232662	0.383077	0.489409	0.43152	0.373787	0.293042	1708
0.473004	0.630731	0.45088	0.181452	0.533076	0.456559	0.178159	0.237565	0.129822	1709			0.0397001	0.465823	0.409873	0.244786	0.377646	0.454156	0.426542	0.374302	0.253955	1709
0.490884	0.637874	0.450589	0.166261	0.575516	0.396286	0.155924	0.246171	0.184839	1710			0.0198587	0.444287	0.459697	0.253668	0.339393	0.473176	0.4273	0.377576	0.277858	1710
0.48055	0.649214	0.457997	0.212446	0.590282	0.29168	0.153963	0.250802	0.204263	1711			0.0596117	0.470542	0.430855	0.237074	0.398297	0.461878	0.42958	0.374304	0.292367	1711
0.473253	0.638578	0.44775	0.170006	0.514293	0.3898	0.117314	0.249939	0.146022	1712			0.0599577	0.458646	0.433489	0.243142	0.398287	0.461644	0.434948	0.374324	0.292276	1712
0.480503	0.638358	0.420466	0.120747	0.673235	0.319404	0.103817	0.254134	0.172718	1713			0.0487488	0.434147	0.47115	0.257412	0.379171	0.453936	0.436606	0.377458	0.253775	1713
0.487329	0.647131	0.456269	0.203736	0.550553	0.243797	0.0525203	0.239276	0.262958	1714			0.0461324	0.444083	0.511248	0.302031	0.314894	0.455497	0.440496	0.36577	0.250456	1714
0.476142	0.621854	0.493396	0.164913	0.798694	0.101935	-0.0070066	0.308863	0.285256	1715			0.011796	0.412938	0.496421	0.317665	0.288206	0.440752	0.451572	0.373054	0.272492	1715
0.534199	0.637638	0.497283	0.187131	0.619396	0.0840927	0.0685428	0.318834	0.349438	1716			-0.0096759	0.433003	0.498664	0.290327	0.288213	0.446609	0.423633	0.387665	0.285987	1716
0.510488	0.655235	0.513944	0.26332	0.597093	0.0906064	0.037789	0.274191	0.444562	1717			0.044284	0.485997	0.480179	0.325557	0.263088	0.483325	0.452652	0.423099	0.259338	1717
0.503564	0.671616	0.526366	0.262	0.625328	0.07966	0.0705007	0.291683	0.453893	1718			0.00697258	0.466987	0.480663	0.326534	0.263565	0.473774	0.47025	0.417163	0.287561	1718
0.534301	0.633431	0.515868	0.210414	0.774176	-0.00522075	0.000170262	0.30379	0.474611	1719			0.064638	0.501857	0.484308	0.321812	0.25875	0.484356	0.467165	0.41648	0.287533	1719
0.520791	0.637034	0.550935	0.122628	0.726553	0.00484113	-0.0446512	0.306695	0.45468	1720			0.0642876	0.502483	0.48309	0.324193	0.248681	0.487762	0.497149	0.425361	0.260334	1720
0.520164	0.629149	0.475858	0.127034	0.571843	-0.0345491	-0.0382309	0.312027	0.464072	1721			0.0652269	0.498713	0.482929	0.329925	0.232505	0.47921	0.487247	0.415883	0.244391	1721
0.526395	0.639374	0.473553	0.126643	0.520883	-0.0229244	-0.0607361	0.338009	0.472899	1722			0.02764	0.48365	0.483559	0.321926	0.258606	0.4845	0.46793	0.41476	0.280053	1722
0.479285	0.616684	0.466692	0.0898347	0.347642	-0.117866	-0.161708	0.39608	0.456669	1723			0.0287714	0.469677	0.518795	0.32222	0.255192	0.483696	0.497391	0.439104	0.255948	1723
0.491678	0.59433	0.379405	-0.0156937	0.544914	-0.0852295	-0.201978	0.3634	0.513482	1724			0.027001	0.479314	0.526622	0.260383	0.282597	0.506974	0.518302	0.428264	0.25845	1724
0.502245	0.595378	0.23517	0.0373878	0.337219	-0.0825892	-0.306843	0.41353	0.447457	1725			0.0287598	0.474698	0.480777	0.319453	0.258471	0.47779	0.467433	0.416558	0.279924	1725
0.489359	0.628611	0.0873167	0.0560014	0.170967	-0.141459	-0.354022	0.450139	0.426333	1726			0.0249442	0.475527	0.522229	0.261172	0.285921	0.500866	0.483018	0.405654	0.293092	1726
0.479489	0.599718	-0.0311856	-0.0758488	-0.00123647	-0.224318	-0.410963	0.509682	0.30898	1727			0.0232438	0.487296	0.524998	0.26252	0.275211	0.503623	0.513159	0.431948	0.271857	1727
0.439979	0.520748	-0.0440807	-0.117435	-0.116223	-0.221519	-0.500054	0.492192	0.302415	1728			0.0251216	0.482276	0.524106	0.26187	0.285508	0.495532	0.483468	0.419857	0.292632	1728
0.430749	0.584615	-0.155648	-0.158143	-0.0567094	-0.263589	-0.532685	0.441661	0.278839	1729			0.0207059	0.49391	0.540673	0.285768	0.242948	0.501045	0.495069	0.397068	0.282191	1729
0.400286	0.484058	-0.157049	-0.187765	0.107772	-0.292908	-0.532536	0.363548	0.26349	1730			0.0188581	0.501168	0.546118	0.300445	0.226858	0.467819	0.544247	0.411247	0.240019	1730
0.285882	0.373942	-0.165071	-0.278908	0.211723	-0.200203	-0.517919	0.362333	0.238661	1731			0.0188855	0.502315	0.538603	0.290982	0.229734	0.498856	0.531862	0.408163	0.239509	1731
0.216206	0.331923	-0.226649	-0.288834	0.0960311	-0.284366	-0.498106	0.233091	0.230026	1732			0.0189808	0.499013	0.539366	0.288094	0.23131	0.500755	0.529222	0.395248	0.240429	1732
0.308608	0.277049	-0.21304	-0.296511	-0.00287151	-0.269917	-0.502495	0.138974	0.259476	1733			0.00967511	0.520322	0.53437	0.295155	0.224016	0.497677	0.52846	0.41128	0.247235	1733
0.241719	0.308555	-0.273215	-0.249712	-0.0926627	-0.352514	-0.464998	0.223834	0.220181	1734			0.0122272	0.512641	0.516058	0.361592	0.248388	0.459863	0.51214	0.41158	0.246122	1734
0.243776	0.211673	-0.267857	-0.230361	-0.109612	-0.383369	-0.520294	0.0786258	0.234887	1735			0.0100951	0.493214	0.515545	0.352256	0.245509	0.463215	0.510499	0.421362	0.261357	1735
0.232048	0.159652	-0.255425	-0.23665	-0.119847	-0.393693	-0.559082	0.0475575	0.243186	1736			0.0810388	0.522475	0.518187	0.349136	0.247552	0.457304	0.520984	0.404125	0.281336	1736
0.147706	0.1282	-0.181877	-0.22078	-0.244793	-0.49889	-0.550558	0.00906334	0.226415	1737			0.121767	0.566683	0.546	0.359584	0.204485	0.464811	0.524687	0.417455	0.288192	1737
0.282178	0.155876	-0.227088	-0.182356	-0.227305	-0.471067	-0.569083	-0.023365	0.273902	1738			0.118295	0.559755	0.569894	0.358617	0.203599	0.460946	0.517542	0.4349	0.255042	1738
0.251362	0.137029	-0.200154	-0.14586	-0.292724	-0.501826	-0.583256	-0.0349338	0.264931	1739			0.121746	0.566912	0.544381	0.360223	0.218476	0.477618	0.517381	0.440324	0.276614	1739
0.217759	-0.00134933	-0.162592	-0.152761	-0.376354	-0.480689	-0.578374	-0.0192593	0.251768	1740			0.121767	0.566993	0.544843	0.356579	0.221551	0.479217	0.523629	0.416541	0.27674	1740
0.164733	-0.0438577	-0.119786	-0.194362	-0.43373	-0.430972	-0.524221	0.0315573	0.211801	1741			0.0878223	0.556191	0.538889	0.362163	0.217939	0.467519	0.524171	0.415573	0.251803	1741
0.163709	-0.0265886	-0.122751	-0.176921	-0.457521	-0.476702	-0.51621	-0.0159382	0.209034	1742			0.085109	0.548837	0.563324	0.358525	0.221958	0.464105	0.527247	0.419075	0.264548	1742
0.153639	-0.025385	-0.201593	-0.225834	-0.41019	-0.485103	-0.50228	0.0362854	0.198288	1743			0.0826218	0.547834	0.564519	0.361066	0.203487	0.461112	0.513792	0.415754	0.258135	1743
0.0418827	-0.18423	-0.152812	-0.284396	-0.33369	-0.521571	-0.461153	0.036936	0.187773	1744			0.0502437	0.547899	0.56995	0.377189	0.196765	0.422343	0.5259	0.412668	0.2383	1744
0.124849	-0.0979231	-0.224788	-0.249472	-0.270976	-0.548548	-0.425438	-0.0232451	0.148699	1745			0.083834	0.554	0.568488	0.309444	0.218091	0.480885	0.532459	0.387129	0.234757	1745
0.0528784	-0.261745	-0.155972	-0.244506	-0.385466	-0.53536	-0.433763	0.00942438	0.182661	1746			0.0488995	0.557453	0.563042	0.308126	0.240398	0.477393	0.515141	0.361483	0.2695	1746
0.00374296	-0.338092	-0.207686	-0.223971	-0.347508	-0.557365	-0.414353	-0.117498	0.11787	1747			0.0838234	0.552763	0.57498	0.317014	0.218841	0.462664	0.499255	0.37631	0.285973	1747
-0.0471828	-0.429365	-0.209742	-0.235617	-0.438604	-0.579888	-0.342042	-0.122572	0.077954	1748			0.04759	0.566186	0.552054	0.321397	0.202777	0.488162	0.493337	0.38499	0.289777	1748
-0.0293591	-0.397298	-0.176074	-0.266894	-0.505723	-0.564703	-0.318683	-0.162792	-0.00453438	1749			0.0456288	0.55356	0.577255	0.321996	0.191977	0.493265	0.49595	0.39766	0.308695	1749
-0.0685596	-0.376135	-0.158217	-0.281223	-0.504896	-0.552167	-0.264484	-0.207225	-0.0741804	1750			0.0148934	0.538609	0.583226	0.342551	0.195636	0.467495	0.505194	0.400197	0.307942	1750
-0.0113674	-0.364663	-0.163343	-0.248018	-0.482503	-0.633277	-0.263522	-0.193867	-0.0427557	1751			0.0170602	0.544094	0.560335	0.343896	0.206594	0.461821	0.50394	0.395669	0.306441	1751
-0.0841755	-0.424744	-0.191349	-0.236368	-0.463895	-0.622473	-0.263868	-0.179671	-0.0202143	1752			0.0172577	0.544873	0.551736	0.341284	0.187835	0.505375	0.51428	0.425454	0.287572	1752
-0.199012	-0.34621	-0.175714	-0.162426	-0.514787	-0.574954	-0.318571	-0.160582	-0.029515	1753			0.0170465	0.545349	0.552368	0.335304	0.214248	0.491878	0.485163	0.3737	0.293033	1753
-0.16013	-0.333768	-0.222374	-0.293717	-0.433161	-0.613286	-0.31255	-0.212798	0.00359789	1754			0.0490894	0.559889	0.567758	0.309865	0.23145	0.502368	0.418688	0.331417	0.311458	1754
-0.199247	-0.34843	-0.209626	-0.220125	-0.452767	-0.606192	-0.33644	-0.194131	0.00988939	1755			0.0483393	0.557755	0.567086	0.30819	0.232716	0.496868	0.420199	0.332128	0.308849	1755
-0.15839	-0.368106	-0.204066	-0.200488	-0.48799	-0.620333	-0.331208	-0.177126	0.0663665	1756			0.0709231	0.57942	0.561537	0.316815	0.24154	0.476072	0.484006	0.356821	0.302164	1756
-0.140496	-0.358496	-0.193171	-0.199813	-0.481248	-0.616616	-0.358455	-0.179408	0.137184	1757			0.0712136	0.554843	0.562363	0.364482	0.237466	0.465057	0.452272	0.372223	0.316214	1757
-0.159998	-0.406999	-0.208413	-0.215785	-0.454832	-0.616045	-0.363271	-0.171144	0.15691	1758			0.0702717	0.561262	0.562256	0.313477	0.229889	0.464524	0.486569	0.36635	0.326711	1758
-0.162818	-0.395484	-0.20621	-0.186375	-0.433654	-0.62146	-0.400454	-0.173233	0.121237	1759			0.0717282	0.575676	0.562648	0.321476	0.21759	0.470398	0.512551	0.382897	0.311396	1759
-0.112453	-0.358697	-0.200831	-0.235538	-0.429783	-0.631389	-0.384699	-0.151557	0.157312	1760			0.020937	0.548116	0.560065	0.323658	0.217353	0.472844	0.514881	0.378586	0.303537	1760
-0.132972	-0.354671	-0.178037	-0.236306	-0.440194	-0.609389	-0.408104	-0.162082	0.107224	1761			0.0162559	0.538106	0.559334	0.320044	0.216585	0.474204	0.51382	0.39249	0.308925	1761
-0.00536983	-0.364869	-0.18986	-0.181345	-0.430418	-0.600694	-0.408375	-0.162682	0.115488	1762			0.0163725	0.533952	0.556464	0.327687	0.196787	0.487801	0.515103	0.385689	0.304324	1762
-0.0675871	-0.388837	-0.13599	-0.229021	-0.444846	-0.616239	-0.422533	-0.147666	0.190397	1763			0.0163703	0.533964	0.556352	0.327381	0.196805	0.477765	0.524988	0.382603	0.319207	1763
-0.0570701	-0.381467	-0.137806	-0.22365	-0.444667	-0.631723	-0.342962	-0.162731	0.117993	1764			0.0164718	0.536985	0.556795	0.327716	0.197572	0.482557	0.525068	0.380288	0.319381	1764
-0.0573801	-0.344948	-0.192384	-0.206973	-0.46133	-0.61811	-0.357777	-0.145236	0.112811	1765			0.0163731	0.5339	0.556225	0.32639	0.189606	0.493385	0.515274	0.38535	0.307019	1765
-0.0614982	-0.346167	-0.182736	-0.204327	-0.461132	-0.630048	-0.379573	-0.13284	0.0120914	1766			0.0144092	0.535145	0.573293	0.321434	0.192924	0.479737	0.516449	0.383657	0.275515	1766
-0.0450332	-0.363319	-0.143117	-0.20768	-0.455868	-0.612694	-0.410145	-0.170746	0.0903954	1767			0.00616841	0.546048	0.56027	0.338499	0.134499	0.492682	0.517618	0.392016	0.271233	1767
-0.0657365	-0.38101	-0.241666	-0.226857	-0.424626	-0.59826	-0.401446	-0.0867099	0.153594	1768			0.00937735	0.53551	0.555055	0.386219	0.190982	0.442161	0.509488	0.377001	0.26627	1768
-0.128268	-0.443338	-0.168598	-0.213942	-0.438211	-0.552741	-0.450834	-0.152306	0.158514	1769			0.0791831	0.568982	0.555984	0.381922	0.194584	0.4405	0.508201	0.382755	0.274737	1769
-0.239856	-0.350902	-0.228711	-0.193885	-0.4607	-0.508271	-0.43468	-0.153798	0.0967877	1770			0.0742242	0.561034	0.561335	0.376212	0.193823	0.444825	0.508254	0.380436	0.280336	1770
-0.227585	-0.401918	-0.165574	-0.216096	-0.475609	-0.464723	-0.437737	-0.133238	0.11054	1771			0.116119	0.543817	0.578629	0.307716	0.222227	0.479822	0.544171	0.398698	0.281481	1771
-0.155127	-0.387366	-0.139272	-0.231348	-0.459135	-0.476834	-0.437415	-0.0964382	0.0903193	1772			-0.0274696	0.511705	0.547363	0.406629	0.165816	0.456704	0.530829	0.422298	0.253722	1772
-0.178524	-0.432335	-0.160457	-0.249257	-0.42465	-0.469705	-0.456225	-0.0689997	0.190046	1773			0.0101003	0.511243	0.553177	0.401727	0.170706	0.456851	0.530832	0.421296	0.256382	1773
-0.138745	-0.424086	-0.146068	-0.325582	-0.41063	-0.386758	-0.42527	-0.0638919	0.161026	1774			0.0096588	0.510975	0.557437	0.401947	0.166989	0.456737	0.530919	0.422451	0.248132	1774
-0.189782	-0.422254	-0.158727	-0.316747	-0.412618	-0.417822	-0.441624	-0.0477452	0.172891	1775			0.0602686	0.535098	0.550852	0.392758	0.167135	0.455007	0.53335	0.429042	0.270839	1775
-0.212868	-0.419846	-0.217585	-0.297585	-0.3605	-0.478811	-0.411883	-0.109308	0.100742	1776			0.0601701	0.535172	0.54858	0.389994	0.173866	0.435195	0.523422	0.399866	0.269261	1776
-0.194501	-0.410028	-0.219847	-0.271196	-0.388835	-0.507824	-0.481708	-0.0864893	0.220383	1777			0.037934	0.544484	0.560797	0.324171	0.178434	0.471813	0.535504	0.414868	0.276032	1777
-0.1741	-0.389593	-0.207949	-0.308688	-0.436933	-0.498882	-0.591085	0.137817	0.203514	1778			0.0388496	0.533882	0.549501	0.352112	0.178085	0.485137	0.544973	0.410852	0.258243	1778
-0.234051	-0.435731	-0.232439	-0.246499	-0.422877	-0.515763	-0.648132	0.201903	0.198923	1779			0.0388496	0.533788	0.549082	0.351782	0.173212	0.48522	0.545021	0.412031	0.256341	1779
-0.219935	-0.425564	-0.213432	-0.242599	-0.419653	-0.576827	-0.617007	0.180223	0.214571	1780			0.0419235	0.553285	0.542741	0.393908	0.18792	0.458052	0.530953	0.420264	0.253935	1780
-0.180342	-0.429527	-0.237249	-0.234865	-0.427821	-0.570988	-0.596655	0.159701	0.213736	1781			0.0122555	0.545963	0.550551	0.385286	0.19249	0.453884	0.508304	0.400119	0.277371	1781
-0.193074	-0.444624	-0.246252	-0.23462	-0.428522	-0.575511	-0.535089	0.0246684	0.0691728	1782			-0.0438685	0.498229	0.557762	0.390256	0.223486	0.451317	0.496049	0.406733	0.254938	1782
-0.256599	-0.362686	-0.178758	-0.219061	-0.526755	-0.510273	-0.565957	0.06346	0.0167453	1783			-0.0484785	0.507057	0.550532	0.401687	0.204726	0.434001	0.446375	0.352623	0.304739	1783
-0.290491	-0.439877	-0.233804	-0.225296	-0.484998	-0.580788	-0.485567	-0.0388854	0.0345597	1784			-0.0560287	0.481375	0.556172	0.394525	0.215276	0.444974	0.483833	0.385505	0.282952	1784
-0.231453	-0.502888	-0.190917	-0.222702	-0.488794	-0.559639	-0.487596	0.00990481	0.0914883	1785			-0.0467778	0.513943	0.563428	0.332185	0.228508	0.47916	0.512128	0.416149	0.268866	1785
-0.231541	-0.486164	-0.166435	-0.208475	-0.510916	-0.569126	-0.484269	-0.020652	0.0990871	1786			-0.045661	0.513925	0.541203	0.332675	0.236013	0.48314	0.484726	0.386835	0.299412	1786
-0.214028	-0.48448	-0.174038	-0.168165	-0.520835	-0.589901	-0.46598	-0.0638114	0.0483669	1787			-0.045661	0.513925	0.541203	0.332676	0.236017	0.483105	0.484744	0.387059	0.297539	1787
-0.213921	-0.486719	-0.180303	-0.204512	-0.52691	-0.588664	-0.372176	-0.0412809	0.117959	1788			-0.0424615	0.514512	0.541955	0.333009	0.236106	0.483013	0.484734	0.386716	0.300371	1788
-0.180285	-0.45266	-0.181307	-0.167327	-0.526047	-0.594871	-0.362221	-0.049642	0.0226472	1789			0.0119431	0.535043	0.557643	0.333856	0.246102	0.475817	0.453534	0.344983	0.322977	1789
-0.158976	-0.444108	-0.189925	-0.144967	-0.52059	-0.581621	-0.346798	-0.0649948	0.0572033	1790			0.0119719	0.537812	0.557532	0.333855	0.246098	0.475832	0.453534	0.345037	0.321945	1790
-0.158776	-0.461271	-0.202908	-0.164084	-0.500757	-0.573569	-0.344426	-0.151724	0.0201258	1791			0.0105477	0.545572	0.543536	0.330491	0.236767	0.483061	0.484557	0.394665	0.299521	1791
-0.17805	-0.424091	-0.215886	-0.222976	-0.55055	-0.5635	-0.29775	-0.200037	-0.0394638	1792			0.047675	0.552624	0.556686	0.309518	0.243883	0.487068	0.484966	0.385288	0.300179	1792
-0.154531	-0.405936	-0.212466	-0.184226	-0.576608	-0.555425	-0.221867	-0.208733	-0.145125	1793			0.0472918	0.553308	0.557123	0.303364	0.264872	0.484131	0.459772	0.358287	0.289738	1793
-0.121377	-0.403791	-0.204595	-0.194096	-0.566682	-0.513646	-0.182121	-0.215157	-0.204744	1794			0.0545293	0.574265	0.536311	0.314641	0.24757	0.482116	0.449798	0.339706	0.284546	1794
-0.16949	-0.412865	-0.211967	-0.202892	-0.626792	-0.464716	-0.124097	-0.242485	-0.259702	1795			0.00303436	0.544819	0.53866	0.318395	0.245437	0.470086	0.473382	0.324715	0.2808	1795
-0.164183	-0.408739	-0.204838	-0.219041	-0.648852	-0.432307	-0.0838785	-0.264979	-0.212289	1796			0.00303777	0.545041	0.538707	0.317305	0.243645	0.473205	0.502009	0.340796	0.247175	1796
-0.130254	-0.385614	-0.192708	-0.239498	-0.64133	-0.45951	-0.0846692	-0.246346	-0.242136	1797			0.0606405	0.571629	0.53179	0.307803	0.249628	0.494726	0.461333	0.311233	0.282719	1797
-0.135949	-0.413948	-0.222772	-0.186196	-0.57518	-0.485782	-0.0792077	-0.253636	-0.337751	1798			0.050823	0.557523	0.567584	0.292635	0.230501	0.479477	0.505151	0.365103	0.272367	1798
-0.118052	-0.372822	-0.225882	-0.215222	-0.629718	-0.441918	-0.0619693	-0.225478	-0.386851	1799			-0.0336421	0.515682	0.553636	0.329457	0.237932	0.476771	0.505901	0.367266	0.244192	1799
-0.15413	-0.373192	-0.247361	-0.221508	-0.592473	-0.451593	-0.0629188	-0.184728	-0.348941	1800			-0.0285129	0.502998	0.549431	0.315664	0.258782	0.481455	0.505989	0.405237	0.260786	1800
-0.127634	-0.375288	-0.271798	-0.173642	-0.588951	-0.442573	-0.0789118	-0.156793	-0.386667	1801			0.0519007	0.56681	0.547423	0.311699	0.243661	0.485758	0.503217	0.402478	0.260655	1801
-0.188566	-0.377036	-0.260279	-0.208016	-0.561237	-0.457056	-0.0776222	-0.199636	-0.368241	1802			0.0530095	0.566276	0.54766	0.306685	0.266111	0.473995	0.501467	0.376901	0.270352	1802
-0.224372	-0.388344	-0.262277	-0.154172	-0.614232	-0.457382	-0.0700103	-0.131032	-0.391034	1803			0.0264461	0.572613	0.545398	0.303996	0.224502	0.484227	0.502563	0.358086	0.242354	1803
-0.192376	-0.403819	-0.283937	-0.175246	-0.555674	-0.436651	-0.0314173	-0.119717	-0.410525	1804			0.0300147	0.562373	0.541284	0.311957	0.249349	0.469686	0.473816	0.323859	0.284328	1804
-0.25982	-0.427207	-0.287264	-0.164089	-0.55717	-0.381574	0.00660981	-0.140487	-0.362355	1805			0.0361807	0.540306	0.529948	0.289655	0.281647	0.491644	0.510485	0.386627	0.238695	1805
-0.249172	-0.451685	-0.310185	-0.177477	-0.637031	-0.360167	-0.0664651	-0.14573	-0.312564	1806			0.00823608	0.512295	0.529258	0.285127	0.319589	0.484524	0.495311	0.349988	0.270191	1806
-0.323414	-0.498715	-0.316105	-0.190527	-0.613491	-0.436597	-0.0654519	-0.167402	-0.317654	1807			0.0168608	0.50558	0.530514	0.337765	0.28743	0.472588	0.478579	0.375743	0.289382	1807
-0.308418	-0.461504	-0.272005	-0.167367	-0.603586	-0.499663	-0.0913792	-0.193711	-0.207912	1808			0.0798878	0.520546	0.536002	0.336814	0.287305	0.473819	0.469908	0.401413	0.25315	1808
-0.308291	-0.464964	-0.312592	-0.182639	-0.596189	-0.499869	-0.111525	-0.21258	-0.188258	1809			0.00764061	0.517666	0.538459	0.273208	0.260106	0.49301	0.452572	0.353433	0.279703	1809
-0.302644	-0.484001	-0.323596	-0.19547	-0.572069	-0.50582	-0.147787	-0.217776	-0.16325	1810			0.0788978	0.536138	0.472537	0.29276	0.353931	0.464099	0.436077	0.357758	0.278565	1810
-0.310858	-0.459303	-0.269848	-0.182607	-0.550832	-0.550504	-0.14676	-0.220941	-0.153617	1811			0.0887363	0.546397	0.455148	0.298317	0.355887	0.466831	0.462434	0.380109	0.265417	1811
-0.281151	-0.462252	-0.265623	-0.180008	-0.572561	-0.575113	-0.172354	-0.191484	-0.165487	1812			0.0535512	0.540116	0.510962	0.271507	0.256928	0.50649	0.470534	0.371518	0.24735	1812
-0.281242	-0.462367	-0.261687	-0.180102	-0.551695	-0.599498	-0.195195	-0.250487	-0.125432	1813			0.0493201	0.498076	0.54086	0.273291	0.280044	0.480885	0.421614	0.329909	0.277788	1813
-0.337394	-0.479049	-0.271877	-0.182172	-0.539395	-0.615406	-0.19205	-0.218146	-0.126867	1814			0.0477264	0.498947	0.522624	0.270552	0.261068	0.499145	0.434072	0.335517	0.300229	1814
-0.362013	-0.49784	-0.279013	-0.177006	-0.533548	-0.577987	-0.258909	-0.239699	-0.0330076	1815			0.0163391	0.493018	0.50492	0.298735	0.26778	0.505485	0.431454	0.345146	0.301047	1815
-0.340344	-0.516736	-0.267763	-0.22132	-0.45472	-0.638404	-0.279008	-0.248792	-0.00121504	1816			0.0160761	0.500272	0.507737	0.298425	0.260741	0.493021	0.422844	0.324328	0.297653	1816
-0.378462	-0.525729	-0.264473	-0.229028	-0.514336	-0.644705	-0.296579	-0.223103	0.10703	1817			-0.0208991	0.470498	0.532835	0.279567	0.256702	0.498365	0.466526	0.379471	0.271486	1817
-0.331557	-0.450257	-0.252404	-0.220297	-0.532359	-0.592774	-0.359963	-0.211648	0.1119	1818			-0.135646	0.375415	0.549117	0.286527	0.275317	0.473606	0.475269	0.367726	0.245221	1818
-0.33721	-0.42747	-0.26146	-0.197635	-0.490813	-0.628431	-0.343518	-0.1672	0.0595954	1819			0.00832917	0.488369	0.54786	0.28313	0.268456	0.482505	0.474113	0.371942	0.250155	1819
-0.330331	-0.442797	-0.260827	-0.212948	-0.469777	-0.605165	-0.36929	-0.16346	0.133345	1820			0.053887	0.496415	0.55775	0.269459	0.272586	0.471778	0.436515	0.330581	0.296081	1820
-0.286968	-0.440579	-0.348135	-0.194837	-0.3771	-0.582986	-0.420909	-0.127268	0.157478	1821			0.0201178	0.428099	0.524023	0.248916	0.325034	0.468043	0.450407	0.353057	0.311347	1821
-0.296257	-0.430423	-0.268214	-0.211319	-0.388767	-0.611587	-0.477012	-0.110711	0.213177	1822			0.068988	0.459731	0.54481	0.235694	0.328965	0.46801	0.454432	0.353453	0.310623	1822
-0.270784	-0.435759	-0.275695	-0.223972	-0.393679	-0.591763	-0.559144	-0.0239107	0.300818	1823			0.0559073	0.481705	0.533406	0.228511	0.348481	0.453199	0.448862	0.322229	0.316305	1823
-0.250369	-0.407478	-0.246052	-0.221363	-0.408329	-0.606145	-0.54712	-0.00383494	0.275287	1824			0.08369	0.544701	0.50364	0.223461	0.308268	0.494434	0.424638	0.337079	0.296041	1824
-0.282237	-0.411893	-0.245333	-0.248815	-0.389754	-0.635356	-0.484416	-0.0645979	0.298348	1825			0.0081752	0.499568	0.504267	0.22463	0.307682	0.494533	0.426025	0.339535	0.294494	1825
-0.231399	-0.398154	-0.235548	-0.245528	-0.419387	-0.648003	-0.513366	0.0563424	0.240905	1826			-0.0038591	0.446747	0.533711	0.27749	0.286903	0.471199	0.443719	0.339413	0.278112	1826
-0.245509	-0.424235	-0.234308	-0.269941	-0.386347	-0.608035	-0.51443	-0.0336435	0.188113	1827			-0.0302292	0.396648	0.513607	0.264512	0.304994	0.47128	0.439887	0.336294	0.275624	1827
-0.205988	-0.386825	-0.220352	-0.250462	-0.371633	-0.625169	-0.525901	-0.0514205	0.197283	1828			-0.0558939	0.35651	0.514284	0.249321	0.308717	0.48021	0.435042	0.34672	0.275945	1828
-0.259592	-0.419194	-0.183788	-0.22623	-0.406948	-0.543215	-0.54536	-0.00820017	0.245099	1829			-0.0891385	0.289709	0.50976	0.283599	0.29003	0.446319	0.463268	0.377586	0.266365	1829
-0.270865	-0.424785	-0.183984	-0.257362	-0.382487	-0.539612	-0.534486	-0.00182868	0.259237	1830			-0.0851574	0.298573	0.499375	0.245936	0.317727	0.470508	0.432455	0.375373	0.282933	1830
-0.241074	-0.410816	-0.204822	-0.218598	-0.442321	-0.557074	-0.56103	0.0979395	0.280793	1831			-0.0774132	0.295171	0.490304	0.252086	0.301353	0.448127	0.420561	0.362024	0.284374	1831
-0.258687	-0.438261	-0.172159	-0.248981	-0.477103	-0.56821	-0.609253	0.17391	0.313854	1832			-0.0870428	0.292951	0.50074	0.222723	0.304643	0.463618	0.420326	0.356309	0.290754	1832
-0.272029	-0.459131	-0.222492	-0.216058	-0.474707	-0.583562	-0.609665	0.201465	0.263476	1833			-0.0898889	0.264116	0.518414	0.226234	0.295512	0.456222	0.424139	0.359013	0.286183	1833
-0.262097	-0.458443	-0.241553	-0.181596	-0.464625	-0.571269	-0.603763	0.197161	0.21028	1834			-0.0390162	0.323934	0.499729	0.1872	0.301365	0.472617	0.41526	0.347224	0.288789	1834
-0.202502	-0.443359	-0.210765	-0.212982	-0.477887	-0.604792	-0.506339	0.0310645	0.259877	1835			-0.0386352	0.301496	0.468262	0.210142	0.30367	0.462017	0.397042	0.338971	0.29152	1835
-0.224328	-0.434096	-0.248245	-0.226298	-0.42276	-0.663711	-0.433505	-0.0329927	0.285548	1836			-0.0342815	0.27762	0.450577	0.21602	0.281908	0.454447	0.391354	0.342702	0.293275	1836
-0.209043	-0.429899	-0.250139	-0.206823	-0.419245	-0.676349	-0.370698	-0.118966	0.172706	1837			-0.0272458	0.287811	0.418896	0.196545	0.294896	0.453838	0.386095	0.339257	0.296065	1837
-0.186969	-0.411185	-0.250626	-0.196787	-0.515452	-0.602463	-0.299479	-0.119511	0.000769299	1838			0.0132673	0.279256	0.430509	0.243654	0.265996	0.415278	0.380138	0.33513	0.306714	1838
-0.233151	-0.429689	-0.237627	-0.216912	-0.556161	-0.544529	-0.198916	-0.160356	-0.022646	1839			0.0195982	0.282625	0.438143	0.230653	0.293895	0.490102	0.366525	0.335439	0.281114	1839
-0.214951	-0.410618	-0.246723	-0.211564	-0.620393	-0.447161	-0.0695342	-0.177867	-0.230788	1840			-0.0624055	0.275801	0.426892	0.141545	0.328213	0.524493	0.395005	0.304257	0.312097	1840
-0.167512	-0.365989	-0.238312	-0.265448	-0.646918	-0.344027	-0.062681	-0.191554	-0.263209	1841			0.0626396	0.384402	0.423478	0.249426	0.326892	0.501522	0.383051	0.308206	0.311344	1841
-0.22916	-0.405446	-0.293451	-0.231501	-0.609451	-0.321902	0.00572117	-0.232169	-0.303567	1842			0.00392066	0.412173	0.481916	0.245278	0.299413	0.458458	0.392118	0.343546	0.302572	1842
-0.193321	-0.365819	-0.322845	-0.188114	-0.604108	-0.330096	0.0270702	-0.166109	-0.383122	1843			-0.0132183	0.384843	0.460233	0.268391	0.293036	0.459404	0.395399	0.344537	0.303587	1843
-0.160847	-0.340612	-0.317422	-0.241138	-0.580695	-0.329448	0.0236914	-0.143337	-0.373112	1844			0.0140154	0.426374	0.454377	0.226634	0.330889	0.482267	0.413156	0.363321	0.289941	1844
-0.191324	-0.356316	-0.298683	-0.203591	-0.61686	-0.289647	0.080093	-0.13304	-0.396527	1845			0.0383347	0.448988	0.461137	0.239645	0.325332	0.47604	0.40244	0.348721	0.290397	1845
-0.171414	-0.388044	-0.339592	-0.21035	-0.554325	-0.345673	0.0282875	-0.175748	-0.318783	1846			0.0175508	0.43632	0.474947	0.265333	0.311505	0.46757	0.406603	0.353248	0.283369	1846
-0.170669	-0.363869	-0.337498	-0.208831	-0.575328	-0.329252	-0.00265695	-0.159993	-0.360106	1847			0.0185541	0.436436	0.475504	0.264057	0.341746	0.46944	0.416637	0.367048	0.289464	1847
-0.132375	-0.360963	-0.357214	-0.244889	-0.568051	-0.361289	-0.0248874	-0.148977	-0.333016	1848			0.0351633	0.427721	0.45874	0.296748	0.316434	0.46402	0.4161	0.37648	0.294625	1848
-0.132374	-0.360966	-0.357218	-0.244838	-0.568301	-0.361086	-0.0251256	-0.145788	-0.320736	1849			0.0105322	0.464386	0.47172	0.280582	0.319654	0.466462	0.446032	0.390328	0.277871	1849
-0.167463	-0.366236	-0.37396	-0.225668	-0.565805	-0.379599	0.110643	-0.0940686	-0.354498	1850			-0.0202755	0.441451	0.472911	0.280964	0.321355	0.465427	0.445001	0.408826	0.285649	1850
-0.140189	-0.351081	-0.405868	-0.248625	-0.429078	-0.271939	0.18171	0.00265448	-0.419631	1851			0.00955888	0.496437	0.480684	0.292131	0.325741	0.452744	0.419993	0.371844	0.297572	1851
-0.140187	-0.351084	-0.405839	-0.248573	-0.430207	-0.253349	0.0703904	-0.0257937	-0.406799	1852			0.0160601	0.442045	0.474041	0.286126	0.315078	0.462206	0.454302	0.426483	0.292989	1852
-0.166789	-0.367566	-0.432724	-0.257288	-0.435345	-0.225362	0.177718	-0.0220825	-0.386006	1853			0.0164789	0.442223	0.470621	0.285972	0.314534	0.463233	0.457494	0.420775	0.279066	1853
-0.16314	-0.361545	-0.424801	-0.207958	-0.478184	-0.317713	0.107098	-0.0811786	-0.315714	1854			0.00858743	0.503548	0.470832	0.232218	0.29868	0.502615	0.478159	0.394471	0.255222	1854
-0.163139	-0.361551	-0.424802	-0.207923	-0.478221	-0.31459	0.0922926	-0.0911915	-0.340324	1855			0.0192134	0.477341	0.474854	0.234855	0.298563	0.511653	0.47384	0.401026	0.261122	1855
-0.16445	-0.354871	-0.487988	-0.27248	-0.585128	-0.348528	0.0478696	-0.117737	-0.374064	1856			0.0539951	0.500984	0.482146	0.212095	0.30418	0.508943	0.48067	0.395225	0.261079	1856
-0.163721	-0.33603	-0.462459	-0.245897	-0.5154	-0.32608	-0.0144474	-0.134308	-0.370709	1857			0.0497651	0.508199	0.527676	0.259092	0.267013	0.490885	0.484512	0.382757	0.260738	1857
-0.165419	-0.352157	-0.479541	-0.25408	-0.501299	-0.419804	-0.0866599	-0.139001	-0.371372	1858			0.0396545	0.531218	0.526434	0.261794	0.276991	0.479938	0.479695	0.358603	0.247474	1858
-0.165419	-0.352157	-0.479541	-0.25408	-0.501299	-0.419804	-0.0866599	-0.139001	-0.371372	1859			0.0400673	0.527904	0.527442	0.261248	0.281066	0.473636	0.442835	0.336011	0.289406	1859
-0.155975	-0.330165	-0.434613	-0.238159	-0.559415	-0.406325	-0.0984503	-0.188267	-0.353968	1860			0.0400917	0.519584	0.51626	0.244014	0.282847	0.507019	0.434009	0.328962	0.291491	1860
-0.136545	-0.339306	-0.450478	-0.271535	-0.551521	-0.458823	-0.101281	-0.189315	-0.326123	1861			0.0418373	0.528515	0.515017	0.252135	0.268239	0.509176	0.480794	0.370371	0.293755	1861
-0.137	-0.352049	-0.445097	-0.26333	-0.513368	-0.519366	-0.107181	-0.184855	-0.384304	1862			0.0424228	0.511322	0.488218	0.30626	0.306282	0.473971	0.46921	0.37664	0.291713	1862
-0.122497	-0.325522	-0.453501	-0.263613	-0.492705	-0.55253	-0.155908	-0.18873	-0.327312	1863			0.072965	0.518228	0.486431	0.261051	0.349551	0.489693	0.436759	0.354754	0.281104	1863
-0.121843	-0.31809	-0.422686	-0.24928	-0.498138	-0.568395	-0.178171	-0.161949	-0.364845	1864			0.0662141	0.500445	0.495628	0.262473	0.336859	0.48704	0.473092	0.386426	0.259184	1864
-0.118942	-0.342898	-0.410259	-0.276229	-0.430924	-0.657438	-0.268757	-0.194452	-0.148737	1865			0.040011	0.520059	0.516902	0.248907	0.286414	0.512715	0.490398	0.370251	0.252642	1865
-0.0640748	-0.324083	-0.405449	-0.315939	-0.426734	-0.646306	-0.297066	-0.207026	-0.0656131	1866			0.0422158	0.522065	0.494034	0.308947	0.289005	0.486093	0.497878	0.421798	0.265583	1866
-0.076896	-0.311038	-0.409393	-0.279608	-0.415359	-0.681187	-0.323495	-0.196287	-0.0271845	1867			0.0136607	0.481296	0.514541	0.353122	0.248541	0.46721	0.497905	0.424108	0.257376	1867
-0.0890722	-0.30992	-0.439126	-0.262311	-0.41427	-0.669954	-0.305569	-0.194178	0.0119214	1868			0.061432	0.530984	0.530321	0.344216	0.254281	0.466113	0.456159	0.384813	0.252574	1868
-0.102338	-0.317106	-0.431835	-0.265283	-0.399125	-0.637185	-0.346424	-0.17613	0.0341375	1869			0.01907	0.473662	0.536401	0.285861	0.244595	0.508295	0.483027	0.389827	0.25607	1869
-0.0453257	-0.277161	-0.48695	-0.286864	-0.389882	-0.669603	-0.349828	-0.215705	0.0211485	1870			0.019156	0.480468	0.537209	0.281629	0.234377	0.517733	0.514691	0.421237	0.228713	1870
-0.0864462	-0.295816	-0.427825	-0.283462	-0.37604	-0.688573	-0.400231	-0.195742	0.125232	1871			0.00882083	0.503231	0.535112	0.293227	0.211177	0.510416	0.50244	0.416088	0.272206	1871
-0.0476115	-0.274082	-0.436967	-0.274338	-0.340866	-0.678864	-0.422756	-0.193264	0.140428	1872			0.0802923	0.556159	0.522493	0.289291	0.223464	0.520623	0.438893	0.380632	0.280962	1872
-0.0161574	-0.276874	-0.48283	-0.289466	-0.338215	-0.67093	-0.436805	-0.204187	0.176801	1873			0.0166856	0.477889	0.507889	0.353273	0.253733	0.4869	0.464806	0.427897	0.258155	1873
-0.042714	-0.302774	-0.521667	-0.306572	-0.314061	-0.670246	-0.424873	-0.202746	0.156324	1874			0.0502358	0.49225	0.514798	0.32949	0.295877	0.449851	0.471957	0.413758	0.258551	1874
-0.014526	-0.312213	-0.561058	-0.30666	-0.306814	-0.704078	-0.41135	-0.226224	0.238258	1875			0.0301184	0.516847	0.502521	0.327497	0.309261	0.444558	0.465441	0.380729	0.27065	1875
-0.0541944	-0.311131	-0.572732	-0.299142	-0.291449	-0.693008	-0.414518	-0.210171	0.206154	1876			0.00554676	0.472874	0.504931	0.35154	0.238529	0.455843	0.461382	0.388073	0.262268	1876
-0.0196269	-0.296353	-0.554375	-0.322527	-0.323039	-0.673052	-0.374974	-0.211885	0.11867	1877			0.012798	0.491299	0.510076	0.353996	0.234138	0.45472	0.467596	0.391346	0.256304	1877
0.00459002	-0.320226	-0.558722	-0.303296	-0.303407	-0.648154	-0.40592	-0.197647	0.0269708	1878			0.00075171	0.514246	0.507433	0.362514	0.202788	0.464403	0.467784	0.426774	0.248298	1878
-0.0362824	-0.316662	-0.561342	-0.316248	-0.341807	-0.654692	-0.33922	-0.189671	0.0796475	1879			0.00065801	0.51418	0.507715	0.362211	0.21291	0.455622	0.432353	0.389207	0.268755	1879
0.0016344	-0.289448	-0.548882	-0.297029	-0.291487	-0.696331	-0.340587	-0.203231	-0.0520988	1880			0.00516024	0.470115	0.508735	0.350636	0.214384	0.457951	0.431115	0.389503	0.268789	1880
0.00877726	-0.282984	-0.529124	-0.293681	-0.279039	-0.699975	-0.309277	-0.177682	-0.0194035	1881			0.0229067	0.50996	0.509435	0.35258	0.212609	0.457025	0.431778	0.385618	0.272297	1881
-0.0126622	-0.285514	-0.503382	-0.292376	-0.303017	-0.715342	-0.285773	-0.137383	-0.0664666	1882			0.0653668	0.550897	0.523845	0.341587	0.217455	0.457382	0.43203	0.384712	0.273423	1882
-0.00963286	-0.291896	-0.559868	-0.27495	-0.316364	-0.657251	-0.251036	-0.127187	-0.168423	1883			0.0888676	0.520627	0.505136	0.299389	0.30532	0.453788	0.405779	0.36498	0.292116	1883
-0.00112541	-0.287337	-0.571995	-0.258252	-0.296629	-0.664105	-0.22483	-0.0996301	-0.235128	1884			0.0623295	0.491133	0.494677	0.291472	0.300929	0.44989	0.392072	0.352274	0.295586	1884
-0.0667994	-0.314761	-0.61426	-0.178855	-0.286787	-0.631537	-0.188556	-0.0810987	-0.298118	1885			0.0622312	0.496137	0.498633	0.291461	0.30098	0.449854	0.392009	0.352217	0.295897	1885
-0.0655367	-0.298974	-0.567432	-0.220734	-0.305838	-0.571513	-0.160341	-0.0681084	-0.288098	1886			0.0454152	0.507607	0.517055	0.316864	0.258582	0.449033	0.40194	0.351018	0.291907	1886
-0.0308501	-0.277899	-0.604196	-0.187765	-0.295315	-0.464693	-0.0878692	-0.0268227	-0.246977	1887			0.0487968	0.527862	0.526964	0.32365	0.261785	0.451386	0.396585	0.3455	0.292444	1887
-0.0285668	-0.278094	-0.591783	-0.100875	-0.192785	-0.325049	-0.0303222	0.0168943	-0.28332	1888			0.0321795	0.485691	0.512635	0.295605	0.268817	0.501702	0.415414	0.361162	0.282366	1888
-0.0225566	-0.258656	-0.504448	0.0281508	-0.152993	-0.215419	-0.0260301	0.0177445	-0.233708	1889			0.0320643	0.485312	0.511637	0.294726	0.296973	0.488706	0.412577	0.339023	0.287908	1889
0.0789236	-0.230955	-0.321315	0.0846477	-0.0726336	-0.0916217	0.103684	0.137795	-0.329855	1890			0.0232058	0.507714	0.512125	0.30285	0.264744	0.50046	0.4154	0.361282	0.286883	1890
0.0282871	-0.241088	-0.246475	0.158783	-0.0220411	-0.0173187	0.204921	0.212207	-0.348362	1891			0.0932365	0.544993	0.518153	0.241335	0.285739	0.514839	0.399732	0.339488	0.316657	1891
0.0494962	-0.193703	-0.118887	0.186392	0.0526724	0.146752	0.451931	0.348629	-0.250624	1892			0.0250489	0.508112	0.492312	0.298046	0.324789	0.483496	0.390825	0.34418	0.316053	1892
0.037351	-0.161568	-0.0823266	0.176107	0.140275	0.199722	0.603866	0.368304	-0.252529	1893			0.0248864	0.497125	0.493321	0.301612	0.346052	0.46931	0.396631	0.301247	0.323877	1893
0.0437494	-0.134903	-0.0318302	0.200657	0.138518	0.261576	0.620263	0.402127	-0.172756	1894			0.0221947	0.509764	0.516306	0.246743	0.304932	0.498467	0.410657	0.28821	0.311428	1894
0.0944801	-0.0671831	0.0458025	0.212693	0.186972	0.351514	0.624728	0.390651	-0.0915479	1895			0.0724317	0.543649	0.532682	0.237195	0.297386	0.499975	0.45473	0.358726	0.30282	1895
0.126253	-0.0612753	0.0846391	0.239656	0.193665	0.449835	0.620437	0.440263	0.062473	1896			0.0222538	0.509226	0.518161	0.248637	0.292622	0.501418	0.454138	0.363636	0.298892	1896
0.165589	0.00327645	0.147157	0.290959	0.175657	0.441087	0.610697	0.43304	0.0824612	1897			0.0753876	0.534215	0.506728	0.292318	0.320655	0.467189	0.433028	0.354457	0.279549	1897
0.172333	0.0119025	0.189777	0.30408	0.141613	0.386268	0.648514	0.451155	0.0814821	1898			0.0222629	0.509318	0.517105	0.252208	0.279464	0.495512	0.448921	0.340383	0.278251	1898
0.171044	0.0197037	0.235932	0.307306	0.141791	0.396597	0.637911	0.45757	0.106412	1899			0.0288598	0.489374	0.486556	0.311827	0.319499	0.45406	0.432931	0.350407	0.278189	1899
0.232456	0.0872533	0.309725	0.32078	0.167657	0.424287	0.625968	0.418324	0.106503	1900			0.0667085	0.560206	0.524207	0.27023	0.273178	0.491298	0.446644	0.344688	0.279051	1900
0.193659	0.0779694	0.330746	0.320004	0.140247	0.43858	0.665377	0.397812	0.0727993	1901			0.0435309	0.537051	0.49301	0.330312	0.279713	0.474782	0.392286	0.332979	0.297096	1901
0.20873	0.109552	0.33262	0.316925	0.12708	0.442405	0.669473	0.414421	0.0226421	1902			0.0435699	0.536937	0.492533	0.333044	0.27008	0.482501	0.434681	0.38031	0.272636	1902
0.284881	0.198736	0.422924	0.337403	0.144519	0.488411	0.682443	0.421656	-0.028762	1903			0.0893381	0.567938	0.537722	0.250272	0.248085	0.510095	0.480437	0.411843	0.245797	1903
0.307977	0.235478	0.448897	0.33755	0.14842	0.501247	0.646791	0.40996	-0.0755043	1904			0.022729	0.513042	0.524978	0.273476	0.247997	0.481368	0.459935	0.36989	0.265879	1904
0.321895	0.215628	0.422694	0.338549	0.133225	0.453122	0.70876	0.416297	-0.0507405	1905			0.0227008	0.512297	0.525886	0.267885	0.250056	0.481229	0.457818	0.381552	0.267002	1905
0.308601	0.240987	0.42566	0.364446	0.146182	0.508711	0.628272	0.425193	-0.0713706	1906			0.0563375	0.517259	0.526572	0.314285	0.238765	0.492059	0.43014	0.396515	0.266018	1906
0.305847	0.238071	0.453669	0.340731	0.170526	0.536371	0.565308	0.32653	-0.11134	1907			0.0530408	0.489586	0.523406	0.315748	0.258045	0.454815	0.41144	0.353068	0.291435	1907
0.329717	0.249486	0.486379	0.342675	0.177701	0.5679	0.564214	0.34706	-0.0279631	1908			0.00380778	0.474935	0.506983	0.346469	0.249349	0.451973	0.398773	0.342093	0.29687	1908
0.338553	0.286843	0.468132	0.373457	0.134761	0.493829	0.636272	0.382692	0.0541295	1909			0.0333326	0.473969	0.474552	0.303793	0.296897	0.4485	0.395064	0.35268	0.296473	1909
0.391137	0.299461	0.539694	0.34572	0.199092	0.429746	0.695029	0.326872	0.0159824	1910			0.0821082	0.5237	0.49989	0.291282	0.299287	0.448661	0.40736	0.363441	0.292732	1910
0.354651	0.331871	0.566187	0.365098	0.179526	0.375474	0.641552	0.418018	0.0934591	1911			0.0608795	0.487288	0.492101	0.270449	0.297033	0.459699	0.447576	0.412361	0.270287	1911
0.354651	0.331871	0.566187	0.365098	0.179526	0.375474	0.641552	0.418018	0.0934591	1912			0.063163	0.505221	0.501687	0.28046	0.295123	0.454972	0.44789	0.410529	0.270349	1912
0.368508	0.379889	0.624025	0.31977	0.207765	0.476541	0.55271	0.383667	0.0432912	1913			0.110413	0.505754	0.469209	0.284835	0.290766	0.462978	0.446908	0.410194	0.269429	1913
0.347275	0.379569	0.661486	0.365519	0.211334	0.369105	0.569591	0.43864	0.097944	1914			0.0323443	0.454342	0.474646	0.281642	0.298072	0.452492	0.408221	0.353588	0.291321	1914
0.359703	0.35652	0.691845	0.359833	0.206543	0.356317	0.595592	0.430364	0.113301	1915			0.103426	0.467755	0.518679	0.292259	0.288063	0.459566	0.448713	0.4063	0.267243	1915
0.328075	0.38573	0.713312	0.335177	0.185825	0.433011	0.598236	0.423474	0.06532	1916			0.0554434	0.480527	0.515939	0.28446	0.29949	0.44693	0.425806	0.355993	0.276062	1916
0.385132	0.381169	0.673752	0.376736	0.205575	0.429352	0.604889	0.450351	0.0108651	1917			0.0538201	0.472158	0.51218	0.284945	0.304583	0.44711	0.409321	0.355288	0.290557	1917
0.252223	0.381035	0.675264	0.369648	0.148642	0.471874	0.583551	0.422643	0.00393634	1918			0.0537622	0.472332	0.512116	0.284709	0.306205	0.446332	0.39685	0.34481	0.295928	1918
0.25373	0.374591	0.666699	0.384055	0.139625	0.450243	0.653229	0.361667	0.00138317	1919			0.0274467	0.4776	0.524318	0.351639	0.23447	0.467786	0.435254	0.396114	0.244019	1919
0.245075	0.363282	0.648396	0.352569	0.154256	0.476348	0.654348	0.32239	-0.0127926	1920			-0.0031067	0.489757	0.520683	0.291943	0.258978	0.476173	0.481011	0.379395	0.263021	1920
0.211696	0.377576	0.666115	0.392533	0.156845	0.441536	0.706392	0.248748	-0.0108648	1921			0.0539236	0.500681	0.503271	0.244664	0.304763	0.497831	0.471891	0.377042	0.263388	1921
0.0902678	0.366387	0.667434	0.384651	0.178386	0.459482	0.704592	0.249266	-0.133072	1922			0.0280688	0.532422	0.531953	0.266426	0.280937	0.483448	0.409522	0.329515	0.277722	1922
0.12741	0.386127	0.659077	0.366416	0.212924	0.49375	0.69249	0.215409	-0.0532086	1923			-0.0375757	0.482454	0.507334	0.270898	0.26229	0.497461	0.453279	0.387241	0.24733	1923
-0.0704978	0.345033	0.665251	0.382169	0.23168	0.417137	0.72695	0.208634	-0.0226821	1924			-0.0340129	0.490732	0.533084	0.26939	0.268864	0.492694	0.455706	0.38461	0.247051	1924
-0.0869243	0.352338	0.657445	0.377455	0.201079	0.459886	0.709963	0.230001	-0.0438681	1925			0.0522009	0.54179	0.507415	0.323043	0.318914	0.449144	0.393065	0.330375	0.280043	1925
-0.0911217	0.379138	0.647198	0.373027	0.218357	0.529713	0.645676	0.242272	-0.135348	1926			0.0637836	0.51387	0.510325	0.230882	0.33015	0.489	0.453293	0.377639	0.247854	1926
-0.120735	0.368574	0.673346	0.373208	0.242875	0.524636	0.59341	0.260107	-0.126352	1927			0.0327414	0.478384	0.484097	0.316225	0.287363	0.462121	0.432189	0.396874	0.243898	1927
-0.0820694	0.430525	0.635849	0.333021	0.236663	0.597737	0.603984	0.247988	-0.1036	1928			0.0143434	0.486185	0.462872	0.319094	0.243967	0.487442	0.453156	0.41893	0.258374	1928
-0.0882379	0.37324	0.644386	0.397019	0.237145	0.492816	0.609887	0.291526	-0.100762	1929			0.0081997	0.500451	0.499345	0.36836	0.195075	0.45948	0.481966	0.435115	0.251819	1929
-0.0875461	0.373306	0.637108	0.344011	0.254942	0.52232	0.678336	0.250612	-0.0873207	1930			0.0292391	0.478568	0.482109	0.326015	0.257451	0.450381	0.47409	0.407273	0.244674	1930
-0.122588	0.344487	0.627792	0.379744	0.261395	0.545859	0.6074	0.295105	-0.0467005	1931			0.0551683	0.485632	0.495389	0.283932	0.279893	0.509503	0.428683	0.408964	0.241521	1931
-0.134082	0.34868	0.622979	0.379719	0.256487	0.590012	0.527175	0.249456	0.0325355	1932			-0.0020135	0.483854	0.514451	0.279866	0.241654	0.497941	0.429496	0.383299	0.268312	1932
-0.142063	0.356647	0.608803	0.413834	0.244768	0.613795	0.452559	0.220839	0.130453	1933			-0.0750432	0.434233	0.518701	0.291401	0.243993	0.483538	0.453722	0.381154	0.287242	1933
-0.106638	0.357589	0.618499	0.408453	0.236352	0.583943	0.476845	0.163754	0.145544	1934			-0.0774167	0.453765	0.503851	0.285899	0.229193	0.495712	0.497461	0.427479	0.254164	1934
-0.118456	0.365652	0.578596	0.397776	0.206201	0.583784	0.410794	0.117256	0.123196	1935			0.05061	0.540198	0.496561	0.229431	0.30022	0.484303	0.492325	0.397268	0.247793	1935
-0.110843	0.322839	0.580241	0.400184	0.262419	0.610615	0.466973	0.101388	0.125658	1936			0.0443342	0.513861	0.533765	0.269268	0.239674	0.491066	0.457742	0.394573	0.284765	1936
-0.169501	0.307677	0.540042	0.410797	0.257019	0.613872	0.468608	0.0901349	0.124073	1937			0.0487705	0.50677	0.504605	0.23381	0.275817	0.483061	0.476863	0.406714	0.25206	1937
-0.165427	0.318459	0.546814	0.422743	0.270441	0.646436	0.417811	0.118186	0.122882	1938			0.0489616	0.490949	0.53168	0.239341	0.30326	0.475657	0.44382	0.373764	0.281627	1938
-0.202688	0.339432	0.55005	0.42181	0.253298	0.746498	0.251224	0.115739	0.196758	1939			0.011927	0.448153	0.512859	0.268843	0.290662	0.474314	0.440421	0.380228	0.274329	1939
-0.180633	0.311388	0.559573	0.429599	0.288532	0.718908	0.286045	0.103994	0.16218	1940			0.0175533	0.444958	0.504238	0.261609	0.28709	0.470134	0.444732	0.38808	0.278991	1940
-0.166643	0.287034	0.562915	0.398543	0.228087	0.820253	0.221376	0.102889	0.195889	1941			-0.0143182	0.395866	0.473594	0.25857	0.298581	0.465548	0.44208	0.389773	0.281849	1941
-0.221302	0.299864	0.543434	0.397067	0.218857	0.777757	0.187128	0.135214	0.202094	1942			0.018403	0.419816	0.45849	0.245815	0.321623	0.464574	0.436603	0.382887	0.286234	1942
-0.107192	0.297212	0.516861	0.335299	0.219422	0.75802	0.202702	0.15502	0.167596	1943			0.0295119	0.436307	0.456563	0.233788	0.340679	0.478949	0.423968	0.376271	0.289308	1943
-0.0940869	0.310743	0.532438	0.383883	0.235879	0.623554	0.312278	0.138132	0.133369	1944			0.0247749	0.458938	0.474653	0.233172	0.322515	0.488191	0.433416	0.373246	0.284304	1944
-0.0949876	0.306202	0.528783	0.350556	0.175095	0.82125	0.200836	0.211326	0.124264	1945			0.00303852	0.463591	0.499572	0.273361	0.330469	0.454306	0.418816	0.37293	0.291351	1945
-0.0881776	0.3133	0.539582	0.345797	0.241413	0.686271	0.273196	0.177464	0.149682	1946			0.00544763	0.446065	0.497077	0.276843	0.313286	0.492036	0.394412	0.345397	0.277613	1946
-0.131097	0.275276	0.554036	0.34398	0.218764	0.666521	0.395655	0.250176	0.113549	1947			0.0515167	0.461507	0.496506	0.29626	0.294303	0.456359	0.402264	0.380209	0.25195	1947
-0.13628	0.304043	0.554131	0.332536	0.159841	0.557359	0.580624	0.301138	0.0850972	1948			0.0281724	0.426176	0.514606	0.311726	0.293508	0.457689	0.399924	0.37903	0.251553	1948
-0.155874	0.276602	0.518603	0.383466	0.224976	0.462161	0.65993	0.336557	0.100457	1949			0.0348621	0.437206	0.478577	0.251388	0.325714	0.482162	0.431601	0.376059	0.281109	1949
-0.116973	0.278568	0.581496	0.356392	0.225623	0.438627	0.663719	0.39526	0.0828567	1950			0.0357543	0.424209	0.466742	0.245336	0.334239	0.48015	0.4154	0.353299	0.288185	1950
-0.11528	0.261471	0.583937	0.354632	0.272182	0.515153	0.625927	0.39405	0.00339043	1951			0.0282805	0.412062	0.459907	0.239138	0.334493	0.477169	0.414664	0.351777	0.287974	1951
-0.173017	0.242502	0.540685	0.358161	0.243123	0.518903	0.610927	0.324205	-0.0537929	1952			0.0242175	0.388009	0.456429	0.249014	0.327091	0.472053	0.399379	0.341727	0.293555	1952
-0.151706	0.25133	0.546927	0.343762	0.23482	0.499312	0.603141	0.307854	-0.0176249	1953			0.0339128	0.380254	0.444901	0.268808	0.320107	0.454157	0.433711	0.358463	0.282291	1953
-0.158253	0.244384	0.600625	0.341645	0.262138	0.480576	0.65757	0.343453	0.0427094	1954			0.0208541	0.369282	0.424088	0.244605	0.360959	0.466256	0.387851	0.341968	0.289709	1954
-0.0953778	0.253573	0.531574	0.323463	0.268096	0.485187	0.647644	0.34334	0.116637	1955			0.0182673	0.306159	0.44097	0.279032	0.338905	0.411119	0.356829	0.2932	0.306795	1955
-0.107738	0.274133	0.496151	0.322023	0.220133	0.517309	0.567156	0.380449	0.166276	1956			0.0236547	0.304482	0.437852	0.276801	0.3364	0.414664	0.387847	0.318937	0.287976	1956
-0.107219	0.27323	0.541359	0.34551	0.245147	0.537575	0.513612	0.290081	0.174629	1957			0.0267204	0.329014	0.429615	0.273557	0.308736	0.478487	0.369479	0.322205	0.304177	1957
-0.0980183	0.252449	0.505632	0.34634	0.237411	0.6047	0.441677	0.233132	0.141637	1958			-0.078585	0.289685	0.384444	0.217424	0.311463	0.446213	0.334475	0.331461	0.280073	1958
-0.135171	0.237293	0.461602	0.344582	0.224515	0.624868	0.373791	0.137415	0.117634	1959			-0.0026919	0.321605	0.373364	0.244703	0.281961	0.449779	0.392169	0.368191	0.265621	1959
-0.126837	0.174954	0.442803	0.352117	0.279418	0.659023	0.322591	0.142537	0.124593	1960			-0.0848607	0.166356	0.408031	0.245129	0.254802	0.441893	0.399326	0.364931	0.266501	1960
-0.139888	0.19193	0.436179	0.321389	0.244711	0.706075	0.310531	0.122278	0.139479	1961			0.00047832	0.269476	0.377624	0.2397	0.237918	0.488272	0.392699	0.365915	0.229529	1961
-0.137502	0.206112	0.456566	0.349887	0.209682	0.717736	0.222974	0.157284	0.147877	1962			-0.006617	0.280133	0.360401	0.234132	0.328958	0.414148	0.420858	0.377182	0.250023	1962
-0.160355	0.235649	0.458166	0.324099	0.239399	0.781918	0.224048	0.152128	0.133923	1963			-0.0798124	0.320351	0.350004	0.233666	0.370204	0.393002	0.44757	0.400236	0.199232	1963
-0.199671	0.209062	0.475735	0.373827	0.304059	0.711208	0.203036	0.100383	0.16221	1964			-0.0821918	0.300121	0.360051	0.221706	0.341517	0.439083	0.401146	0.342872	0.229931	1964
-0.260628	0.205973	0.492192	0.401981	0.331306	0.627269	0.177195	0.146124	0.204009	1965			-0.0732317	0.319911	0.471829	0.239102	0.295798	0.447324	0.390448	0.327377	0.272374	1965
-0.274285	0.197319	0.507401	0.458688	0.250869	0.705835	0.0978693	0.158475	0.201793	1966			-0.073988	0.303073	0.463322	0.240533	0.295768	0.4468	0.39124	0.323111	0.270988	1966
-0.295424	0.129393	0.515872	0.500184	0.333166	0.540086	-0.00734511	0.125184	0.155801	1967			0.0154935	0.386638	0.461275	0.245929	0.288181	0.445749	0.388588	0.32914	0.27705	1967
-0.228606	0.175721	0.484347	0.471762	0.322526	0.543282	0.0627331	0.078428	0.122597	1968			-0.0778496	0.337758	0.47157	0.25897	0.312335	0.423291	0.398932	0.323981	0.272698	1968
-0.210546	0.141342	0.468831	0.492028	0.338238	0.558872	0.111287	-0.00879897	0.152683	1969			-0.062616	0.382484	0.4115	0.276234	0.301499	0.416665	0.425015	0.363251	0.253673	1969
-0.247908	0.135968	0.463446	0.47978	0.31987	0.506527	0.0252757	-0.012998	0.18529	1970			-0.0459096	0.413572	0.445403	0.261258	0.306314	0.418561	0.428467	0.363102	0.253494	1970
-0.225649	0.0392447	0.436656	0.50016	0.337038	0.57847	-0.0967155	-0.0220772	0.193515	1971			-0.0285638	0.394401	0.422764	0.171725	0.322958	0.481232	0.428654	0.351083	0.263521	1971
-0.24144	0.00325852	0.454292	0.514609	0.362582	0.413044	-0.0959572	-0.0037042	0.169074	1972			-0.0625968	0.39116	0.436647	0.146641	0.335009	0.462981	0.410519	0.330318	0.276341	1972
-0.249955	0.0145728	0.458155	0.593183	0.348025	0.442845	0.0162494	-0.0974526	0.180732	1973			-0.0379136	0.384023	0.43014	0.153839	0.315601	0.46502	0.435998	0.318895	0.256105	1973
-0.290334	0.00104116	0.476571	0.594236	0.36744	0.435938	0.0534279	-0.156451	0.183443	1974			-0.0086535	0.415721	0.415185	0.185601	0.334877	0.462473	0.412474	0.321705	0.271574	1974
-0.24689	-0.0305718	0.44138	0.569678	0.401098	0.376189	0.00191694	-0.122822	0.165328	1975			-0.0578075	0.392092	0.443492	0.142592	0.352163	0.456321	0.403896	0.253482	0.287655	1975
-0.174906	-0.00468769	0.407733	0.560939	0.383864	0.346601	-0.088776	-0.148693	0.117143	1976			0.013967	0.395816	0.413665	0.158246	0.342167	0.463328	0.392388	0.243653	0.287493	1976
-0.18245	0.0208983	0.421634	0.524714	0.359117	0.210495	-0.147603	-0.246815	0.102482	1977			-0.0973107	0.301925	0.424645	0.134641	0.318283	0.469303	0.427958	0.320328	0.256239	1977
-0.159409	0.00489658	0.399786	0.464789	0.287756	0.0753955	-0.321188	-0.344159	-0.0132861	1978			-0.103001	0.288455	0.425664	0.125883	0.302477	0.470517	0.43718	0.308695	0.257856	1978
-0.16385	0.0269646	0.431711	0.401646	0.198606	0.048959	-0.33707	-0.449096	-0.169689	1979			-0.102259	0.286525	0.38248	0.23643	0.233965	0.43691	0.421894	0.311794	0.26347	1979
-0.169458	0.00742896	0.381361	0.261966	-0.00391815	-0.029701	-0.494287	-0.533273	-0.228825	1980			-0.0341968	0.313178	0.374609	0.208153	0.288332	0.437292	0.39989	0.291847	0.257435	1980
-0.108976	-0.0164284	0.343399	0.0812086	-0.0452725	-0.0645181	-0.600605	-0.495945	-0.320117	1981			-0.0873545	0.199194	0.408426	0.244028	0.245521	0.438449	0.399771	0.364885	0.26664	1981
-0.0612103	-0.0645059	0.276912	0.030721	-0.0790986	-0.176478	-0.561112	-0.547989	-0.334728	1982			-0.100858	0.182084	0.343796	0.137432	0.320138	0.431423	0.396491	0.365655	0.267118	1982
-0.0827794	-0.0949798	0.26503	0.000842383	-0.10341	-0.220548	-0.663909	-0.527994	-0.344084	1983			-0.0995365	0.184508	0.359759	0.13393	0.325689	0.435533	0.395887	0.365584	0.267142	1983
-0.0655811	-0.128673	0.276569	-0.105674	-0.213218	-0.197587	-0.748706	-0.53375	-0.339019	1984			-0.0842867	0.213554	0.307329	0.202263	0.336284	0.411946	0.40284	0.359656	0.267066	1984
-0.0746429	-0.176231	0.279748	-0.11049	-0.166077	-0.251919	-0.741937	-0.534677	-0.339866	1985			-0.044525	0.262818	0.396371	0.23282	0.254254	0.4937	0.386563	0.372579	0.268778	1985
-0.0573294	-0.189787	0.278769	-0.155497	-0.227436	-0.243544	-0.766293	-0.504641	-0.345994	1986			-0.0662772	0.314405	0.402581	0.173426	0.286619	0.471821	0.412054	0.361485	0.289966	1986
-0.0607616	-0.185546	0.204485	-0.0679584	-0.179498	-0.279674	-0.820681	-0.493815	-0.350893	1987			-0.0701035	0.326983	0.395904	0.158627	0.390539	0.461101	0.413039	0.376598	0.289375	1987
-0.0609617	-0.188844	0.2103	-0.0531371	-0.182504	-0.278305	-0.816811	-0.473047	-0.32984	1988			-0.0636969	0.31481	0.372482	0.208405	0.376183	0.462386	0.41367	0.3764	0.289402	1988
-0.0713947	-0.203979	0.202617	-0.042581	-0.200849	-0.269006	-0.782821	-0.440895	-0.399829	1989			-0.0700498	0.325636	0.407252	0.157759	0.369661	0.454085	0.375236	0.361549	0.2984	1989
-0.109999	-0.232287	0.241978	-0.0481387	-0.235238	-0.255848	-0.797615	-0.456638	-0.361864	1990			0.0430158	0.38827	0.435882	0.229497	0.304992	0.458874	0.42045	0.360314	0.284545	1990
-0.0804167	-0.207318	0.191565	-0.052974	-0.203928	-0.255776	-0.795746	-0.4883	-0.404825	1991			-0.0449393	0.36075	0.45139	0.236341	0.314348	0.459518	0.424013	0.380682	0.282141	1991
-0.0594474	-0.263891	0.253735	-0.125096	-0.280026	-0.213347	-0.722837	-0.469651	-0.405023	1992			-0.0488003	0.352775	0.423159	0.228754	0.346526	0.464432	0.409883	0.379618	0.288373	1992
-0.0750337	-0.296249	0.162255	-0.132291	-0.291361	-0.203495	-0.772279	-0.44826	-0.441307	1993			-0.0488136	0.350695	0.455677	0.208673	0.298546	0.515966	0.421019	0.417233	0.284879	1993
-0.101859	-0.255437	0.267073	-0.150041	-0.283322	-0.20601	-0.774719	-0.441905	-0.469417	1994			-0.0617441	0.322788	0.429567	0.238823	0.330663	0.456472	0.394314	0.351911	0.29714	1994
-0.114161	-0.222289	0.229286	-0.166097	-0.219909	-0.216391	-0.846419	-0.44643	-0.486232	1995			-0.0640831	0.354922	0.448597	0.274474	0.280422	0.441453	0.400454	0.379448	0.288141	1995
-0.0795575	-0.258516	0.123563	-0.120836	-0.262679	-0.193715	-0.888989	-0.439215	-0.560617	1996			0.0275186	0.436164	0.404372	0.260581	0.355319	0.441078	0.407248	0.374909	0.289997	1996
-0.0801901	-0.261097	0.134617	-0.161724	-0.240421	-0.225821	-0.885006	-0.425909	-0.64279	1997			0.0241726	0.398826	0.488462	0.28968	0.310693	0.491732	0.39777	0.372705	0.293272	1997
[truncated: 3,404 more rows]

## Sheet: Figure 4
Figure 4A					Figure 4B				Figure 4F								Figure 4J																							Embryo number	bin
	"Max slowing rate [-dd(pixels)/s]"					"Max slowing rate [-dd(pixels)/s]"				"DD DNC neurites (%embryos)"								"Axonal UNC-25 (%embryos)"
WT	snf-11	lim-6	unc-30		unc-3	unc-3;snf-11	snf-11		WT				snf-11				WT				snf-11
0.033782	0.0440549	NaN	0.0190712		0.0233043	0.0382873	0.0337484		embryo ID	Age (mpf)	DNC presence		embryo ID	Age (mpf)	DNC presence		embryo ID	Age (mpf)	Axon UNC-25 mNG		embryo ID	Age (mpf)	Axon UNC-25 mNG
0.023725	0.0335161	0.0389309	0.0197328		0.0256372	0.0321434	0.0374139		12	527.5	0		1	527.5	NaN		1	512.5	0		17	512.5	0
0.0320143	0.0398068	0.0456726	0.0187709		0.0217432	0.0367058	0.0364833		12	542.5	0		1	542.5	NaN		1	527.5	0		17	527.5	1
0.024619	0.0454733	0.0453243	0.0167882		0.0212119	0.0287542	0.0401166		12	557.5	0		1	557.5	0		1	542.5	0		17	542.5	1
0.0236172	0.0302928	0.0388	0.0208164		0.0201917	0.0314262	0.0385789		12	572.5	0		1	572.5	0		1	557.5	0		17	557.5	1
0.0259594	0.0486339	0.0253471	0.0223624		0.0216898	0.0281288	0.0386794		12	587.5	0		1	587.5	0		1	572.5	0		17	572.5	1
0.0248237	0.03307	0.0390528	0.0167855		0.0262661	0.0382273	0.0359146		12	602.5	0		1	602.5	0		1	587.5	1		17	587.5	1
0.0236206	0.0459423	0.0392532	0.020305		0.0209661	0.0375993	0.029193		12	617.5	0		1	617.5	1		1	602.5	1		17	602.5	1
0.0221994	0.0484696	0.0423286	0.0180552		0.0263334	0.0367502	0.0464123		12	632.5	1		1	632.5	1		1	617.5	1		17	617.5	1
0.023532	0.0263692	0.0464051	0.0231957		0.022475	0.0315284	0.0363236		13	527.5	0		2	527.5	0		1	632.5	1		17	632.5	1
0.0279598	0.0491398	0.0438072	0.0166069		0.0222666	0.0418767	0.0376825		13	542.5	0		2	542.5	0		2	512.5	0		18	512.5	0
0.0277927	0.0434885	0.0418547	0.0162892		0.0188586	0.0353427	0.0389515		13	557.5	0		2	557.5	0		2	527.5	0		18	527.5	0
0.0234301	0.0466891	0.0415871			0.0172135	0.0448402	0.0366966		13	572.5	0		2	572.5	0		2	542.5	0		18	542.5	0
0.0281712	0.0292668	0.0465595			0.0210723	0.036098	0.0320506		13	587.5	0		2	587.5	0		2	557.5	1		18	557.5	0
0.027335	0.0386135	0.0334043			0.0218673	0.0416377	0.0371447		13	602.5	0		2	602.5	0		2	572.5	1		18	572.5	1
0.0284081	0.046179	0.0418829			0.0200003	0.0315683	0.0378664		13	617.5	1		2	617.5	1		2	587.5	1		18	587.5	1
0.033782	0.0411969	NaN			0.0247468	0.0343424	0.0313161		13	632.5	1		2	632.5	1		2	602.5	1		18	602.5	0
0.023725	0.0311569	0.0389309			0.0244934	0.0295236	0.0276868		14	527.5	0		4	527.5	0		2	617.5	1		18	617.5	1
0.0320143	0.0302952	0.0456726			0.027213	0.0414624	0.029981		14	542.5	0		4	542.5	0		2	632.5	1		18	632.5	1
0.024619	0.0305748	0.0453243			0.0263947	0.0351432	0.0469319		14	557.5	0		4	557.5	0		3	512.5	0		19	512.5	0
0.0236172	0.0311396	0.0388			0.0207466	0.0334152	0.0373178		14	572.5	0		4	572.5	1		3	527.5	0		19	527.5	0
0.0259594	0.0404234	0.0253471			0.0191375	0.0327338	0.0356961		14	587.5	0		4	587.5	1		3	542.5	0		19	542.5	0
0.0248237	0.0311963	0.0390528			0.0205578	0.0439906	0.0476327		14	602.5	0		4	602.5	1		3	557.5	0		19	557.5	1
0.0236206	0.0337573	0.0392532			0.0209977	0.0355868	0.035264		14	617.5	1		4	617.5	1		3	572.5	0		19	572.5	1
0.0221994	0.0273058	0.0423286							14	632.5	1		4	632.5	1		3	587.5	1		19	587.5	1
0.023532	0.0285598	0.0464051							15	527.5	0		5	527.5	0		3	602.5	1		19	602.5	1
0.0279598	0.0206059	0.0438072							15	542.5	0		5	542.5	0		3	617.5	1		19	617.5	1
0.0277927	0.0367678	0.0418547							15	557.5	0		5	557.5	0		3	632.5	1		19	632.5	1
0.0234301	0.0440549	0.0415871							15	572.5	0		5	572.5	0		4	527.5	0		21	512.5	0
0.0281712	0.0335161	0.0465595							15	587.5	0		5	587.5	0		4	542.5	0		21	527.5	0
0.027335	0.0398068	0.0334043							15	602.5	0		5	602.5	0		4	557.5	0		21	542.5	0
0.0284081	0.0454733	0.0418829							15	617.5	1		5	617.5	0		4	572.5	0		21	557.5	0
	0.0302928								15	632.5	1		5	632.5	1		4	587.5	0		21	572.5	1
	0.0486339								16	527.5	0		6	527.5	0		4	602.5	0		21	587.5	1
	0.03307								16	542.5	0		6	542.5	0		4	617.5	1		21	602.5	1
	0.0459423								16	557.5	0		6	557.5	0		4	632.5	1		21	617.5	1
	0.0484696								16	572.5	0		6	572.5	0		5	512.5	0		21	632.5	1
	0.0263692								16	587.5	0		6	587.5	0		5	527.5	0		22	512.5	0
	0.0491398								16	602.5	0		6	602.5	1		5	542.5	0		22	527.5	0
	0.0434885								16	617.5	0		6	617.5	1		5	557.5	1		22	542.5	0
	0.0466891								16	632.5	1		6	632.5	1		5	572.5	1		22	557.5	0
	0.0292668								17	527.5	0		7	527.5	0		5	587.5	1		22	572.5	1
	0.0386135								17	542.5	0		7	542.5	0		5	602.5	1		22	587.5	1
	0.046179								17	557.5	0		7	557.5	0		5	617.5	1		22	602.5	1
									17	572.5	0		7	572.5	0		5	632.5	1		22	617.5	1
									17	587.5	0		7	587.5	1		6	512.5	0		22	632.5	1
									17	602.5	0		7	602.5	0		6	527.5	0		23	512.5	0
									17	617.5	NaN		7	617.5	1		6	542.5	0		23	527.5	0
									17	632.5	NaN		7	632.5	1		6	557.5	0		23	542.5	0
									18	527.5	0		8	527.5	0		6	572.5	0		23	557.5	0
									18	542.5	0		8	542.5	0		6	587.5	0		23	572.5	1
									18	557.5	0		8	557.5	0		6	602.5	1		23	587.5	0
									18	572.5	0		8	572.5	0		6	617.5	1		23	602.5	1
									18	587.5	0		8	587.5	0		6	632.5	1		23	617.5	1
									18	602.5	0		8	602.5	0		7	512.5	0		23	632.5	1
									18	617.5	NaN		8	617.5	1		7	527.5	0		24	512.5	0
									18	632.5	NaN		8	632.5	1		7	542.5	0		24	527.5	0
									19	527.5	0		9	527.5	0		7	557.5	0		24	542.5	0
									19	542.5	0		9	542.5	0		7	572.5	0		24	557.5	0
									19	557.5	0		9	557.5	0		7	587.5	1		24	572.5	0
									19	572.5	0		9	572.5	0		7	602.5	1		24	587.5	1
									19	587.5	1		9	587.5	0		7	617.5	1		24	602.5	1
									19	602.5	1		9	602.5	1		7	632.5	1		24	617.5	1
									19	617.5	1		9	617.5	1		8	512.5	0		24	632.5	1
									19	632.5	1		9	632.5	1		8	527.5	0		25	512.5	0
									21	527.5	0		10	527.5	0		8	542.5	0		25	527.5	0
									21	542.5	0		10	542.5	0		8	557.5	1		25	542.5	0
									21	557.5	0		10	557.5	0		8	572.5	1		25	557.5	0
									21	572.5	0		10	572.5	0		8	587.5	1		25	572.5	1
									21	587.5	0		10	587.5	1		8	602.5	1		25	587.5	1
									21	602.5	0		10	602.5	1		8	617.5	1		25	602.5	1
									21	617.5	1		10	617.5	1		8	632.5	1		25	617.5	1
									21	632.5	1		10	632.5	1		9	512.5	0		25	632.5	1
									22	527.5	0		11	527.5	0		9	527.5	0		26	512.5	0
									22	542.5	0		11	542.5	0		9	542.5	0		26	527.5	0
									22	557.5	0		11	557.5	0		9	557.5	0		26	542.5	0
									22	572.5	0		11	572.5	0		9	572.5	0		26	557.5	1
									22	587.5	0		11	587.5	0		9	587.5	1		26	572.5	1
									22	602.5	0		11	602.5	1		9	602.5	1		26	587.5	1
									22	617.5	0		11	617.5	1		9	617.5	1		26	602.5	1
									22	632.5	1		11	632.5	1		9	632.5	1		26	617.5	1
									23	527.5	0		25	527.5	0		10	512.5	0		26	632.5	1
									23	542.5	0		25	542.5	0		10	527.5	0		27	512.5	0
									23	557.5	0		25	557.5	0		10	542.5	1		27	527.5	0
									23	572.5	0		25	572.5	0		10	557.5	1		27	542.5	1
									23	587.5	1		25	587.5	1		10	572.5	1		27	557.5	1
									23	602.5	1		25	602.5	1		10	587.5	1		27	572.5	1
									23	617.5	1		25	617.5	1		10	602.5	1		27	587.5	1
									23	632.5	1		25	632.5	1		10	617.5	1		27	602.5	1
									24	527.5	0		26	527.5	0		10	632.5	1		27	617.5	1
									24	542.5	0		26	542.5	0		11	512.5	0		27	632.5	1
									24	557.5	0		26	557.5	0		11	527.5	0		28	512.5	0
									24	572.5	0		26	572.5	0		11	542.5	0		28	527.5	0
									24	587.5	0		26	587.5	0		11	557.5	0		28	542.5	0
									24	602.5	0		26	602.5	1		11	572.5	0		28	557.5	1
									24	617.5	1		26	617.5	1		11	587.5	1		28	572.5	1
									24	632.5	1		26	632.5	1		11	602.5	1		28	587.5	1
													27	527.5	0		11	617.5	1		28	602.5	1
													27	542.5	0		11	632.5	1		28	617.5	1
													27	557.5	0		12	512.5	0		28	632.5	1
													27	572.5	0		12	527.5	0		29	512.5	0
													27	587.5	0		12	542.5	0		29	527.5	0
													27	602.5	0		12	557.5	0		29	542.5	0
													27	617.5	0		12	572.5	0		29	557.5	0
													27	632.5	1		12	587.5	1		29	572.5	0
																	12	602.5	1		29	587.5	1
																	12	617.5	1		29	602.5	1
																	12	632.5	1		29	617.5	1
																	13	512.5	0		29	632.5	1
																	13	527.5	0		30	512.5	0
																	13	542.5	0		30	527.5	0
																	13	557.5	0		30	542.5	1
																	13	572.5	1		30	557.5	1
																	13	587.5	1		30	572.5	1
																	13	602.5	1		30	587.5	1
																	13	617.5	1		30	602.5	1
																	13	632.5	1		30	617.5	1
																	14	512.5	0		30	632.5	1
																	14	527.5	0		31	512.5	0
																	14	542.5	0		31	527.5	0
																	14	557.5	1		31	542.5	0
																	14	572.5	1		31	557.5	0
																	14	587.5	1		31	572.5	0
																	14	602.5	1		31	587.5	1
																	14	617.5	1		31	602.5	0
																	14	632.5	1		31	617.5	1
																	15	512.5	0		31	632.5	1
																	15	527.5	0		32	512.5	0
																	15	542.5	0		32	527.5	0
																	15	557.5	1		32	542.5	0
																	15	572.5	1		32	557.5	1
																	15	587.5	1		32	572.5	0
																	15	602.5	1		32	587.5	0
																	15	617.5	1		32	602.5	1
																	15	632.5	1		32	617.5	1
																	16	512.5	0		32	632.5	1
																	16	527.5	0		33	512.5	0
																	16	542.5	1		33	527.5	0
																	16	557.5	1		33	542.5	0
																	16	572.5	1		33	557.5	0
																	16	587.5	1		33	572.5	0
																	16	602.5	1		33	587.5	0
																	16	617.5	1		33	602.5	1
																	16	632.5	1		33	617.5	1
																	35	512.5	0		33	632.5	1
																	35	527.5	0		34	512.5	0
																	35	542.5	0		34	527.5	0
																	35	557.5	0		34	542.5	0
																	35	572.5	0		34	557.5	0
																	35	587.5	1		34	572.5	0
																	35	602.5	1		34	587.5	0
																	35	617.5	1		34	602.5	1
																	35	632.5	1		34	617.5	1
																	36	512.5	0		34	632.5	1
																	36	527.5	0
																	36	542.5	0
																	36	557.5	0
																	36	572.5	1
																	36	587.5	1
																	36	602.5	0
																	36	617.5	1
																	36	632.5	1
																	37	512.5	0
																	37	527.5	0
																	37	542.5	0
																	37	557.5	1
																	37	572.5	1
																	37	587.5	1
																	37	602.5	1
																	37	617.5	1
																	37	632.5	1
																	38	512.5	0
																	38	527.5	0
																	38	542.5	0
																	38	557.5	0
																	38	572.5	1
																	38	587.5	1
																	38	602.5	1
																	38	617.5	1
																	38	632.5	1

## Sheet: Figure 5
Figure 5A					Figure 5B								Figure 5C					Figure 5D						Figure 5E
	"Max slowing rate [-dd(pixels)/s]"					"Max slowing rate [-dd(pixels)/s]"								"Max slowing rate [-dd(pixels)/s]"					"Max slowing rate [-dd(pixels)/s]"						"Max slowing rate [-dd(pixels)/s]"
snf-11	unc-47	unc-47; snf-11			WT	snf-11	unc-13; snf-11	unc-13	unc-18; snf-11	unc-18			WT	snf-11	snf-11; unc-47p:GAL4:UAS:Tetanus toxin			WT	snf-11	frm-3; snf-11	frm-3			snf-11	unc-40;snf-11	unc-40
0.0483315	0.0289668	0.0415505			0.0244037	0.0343429	0.0261537	0.0228231	NaN	0.0195681			0.0287424	0.0422293	0.0273879			0.0231323	0.0355498	0.0301278	NaN			0.0326807	0.0275926	0.0263328
0.0483883	NaN	0.040262			0.0266216	0.0300367	0.0323974	0.0188988	0.030941	0.0185248			0.0232112	0.0386798	0.0288088			0.0285462	0.0496853	0.026403	NaN			0.0377301	0.0231847	0.0142401
0.0420015	0.0170842	0.0412632			0.0235713	0.0422691	0.0394388	0.0241467	0.0305317	0.013956			0.019909	0.0371916	0.0311205			0.0335694	0.0441441	0.0367103	NaN			0.0420122	0.025448	0.0229674
0.0485231	0.0152228	0.0330939			0.0280406	0.0340645	0.0345986	0.0237268	NaN	0.0214094			0.0196348	0.032911	0.0352381			0.0232307	0.0433485	0.0359383	NaN			0.029748	0.0279055	0.017481
0.0380637	0.0219913	0.0452598			0.0239309	0.035358	NaN	0.0221765	0.0253236	NaN			0.017625	0.0328332	0.0249192			0.0252527	0.0449629	0.0409044	0.0183159			0.0386709	0.0256743	0.0236419
0.0559562	0.0236119	NaN			0.0272	0.0415636	0.0373178	NaN	0.0295954	0.014791			0.0278036	0.034988	0.0297772			0.0261954	0.0419262	0.0379	NaN			0.0345307	0.0232014	0.0174051
NaN	0.0276942	0.0469083			0.022914	0.0239687	0.0345627	0.022173	NaN	0.0154131			0.0195102	0.032398	0.0324167			0.024224	NaN	0.0437766	NaN			0.038356	0.0318798	0.023516
0.0444127	0.0254558	0.041872			0.0202763	0.029615	0.029825	0.0261797	0.0470449	NaN			0.0186124	0.0379649	0.0271147			0.020553	0.044784	NaN	0.0209461			0.0297877	0.0293615	0.0349425
NaN	0.0261196	0.0360075			0.0267453	0.0357687	0.0329195	0.0218069	NaN	NaN			0.0202207	0.0401382	0.0308852			0.0211765	0.0286818	NaN	NaN			0.0336087	0.0289786	0.0265469
NaN	NaN	NaN			0.0211321	0.0399926	0.0360714	0.0210102	NaN	NaN			0.0190241	0.0340778	0.0360797			0.0274601	0.0461325	0.0358358	NaN			0.041546	0.0242622	0.0190847
NaN	NaN	0.03256			0.0257807	0.0289436	0.0303946	NaN	NaN	0.0108794			0.0170689	0.0356883	0.0318667			0.0299458	0.0357798	NaN	0.0204663			0.0342173	0.0456146	0.0227887
0.0315001	NaN	0.0416267			0.0173266	0.034574	0.027126	0.0211553	NaN	NaN			0.0218151	0.0261951	0.0365222			0.0270782	0.042215	NaN	NaN			0.0251653	0.0320114	0.0193256
0.0501341	0.0191407				0.0219142	0.0337482	0.0242927	0.0214059	0.0275236	0.016174			0.0172088	0.0361813	0.0332045			0.0208205	0.0416451	0.0282644	NaN			0.0431885	0.032154	0.0172314
0.0540356	0.0220616				0.0229463	0.0241144	0.0205404	0.0236602	NaN	0.0147717			0.0148159	0.0298026	0.035036			0.024398	0.043266	NaN	NaN			0.0373379	0.0311446	0.0254457
0.0473433	0.0195597				0.0214524	0.0316962	NaN	0.0222568	NaN	0.0193987								0.0270904	0.0421424	0.0440436	0.0208369			0.0305516	0.0202566	0.0234037
0.0422103	0.0245685				0.0203564	0.0395425	NaN	0.0217503	0.0278868	NaN								0.0216218	0.0387057	0.0295822	0.0285301			0.0345409	0.0257394	0.0268119
					0.0262665	0.0371647	0.0291064	0.0175442	0.0436624	NaN									0.0311102	0.0381054	0.0310428			0.036774	0.0241881	0.0193192
					0.0288618	0.0348066	0.0352252	0.0202431	0.045929	0.0169646									0.0288553	0.0221584	0.0237293			0.027367		0.0229665
					0.0216465	0.0349603	0.029147	0.0204539	0.0358386	NaN									0.0309668	0.0373653	0.0284887			0.0332773		0.0152135
					0.0195256	0.0362246	0.0270228	0.0229297	NaN	0.0183531									0.0317947	0.0282176	0.0239278			0.0322131		0.0233105
					0.0216314	0.0390139	0.036722	0.0204142	NaN	0.0165057									NaN	0.0344619	0.024498			0.0300866		0.0237223
					0.0212344	0.0365588	0.0212734	0.0176774	0.029116	0.0187345									0.0370562	0.0287429	0.0244025			0.0290637		0.0211353
					0.0255683	0.0355336	0.0225915	0.0260213	0.0433071	0.018278									0.0292683	0.0326912	0.0221494			0.0401464		0.0208924
					0.0197519	0.0222176	NaN	0.0211181	0.0255114	0.0177901									0.0335067	0.0346697	0.027375			0.033561		0.021262
					0.0226718	0.0314348	NaN	NaN	0.0406237	NaN									0.0335201	0.0411999	0.021118			0.0508904		0.0160483
					0.0201992	0.0342416	0.035115	0.0267924	NaN	NaN									0.0263567	0.0365889	0.0259775			0.045065		0.0229419
					0.0272361	0.030798	NaN	0.0258581	0.0211822	NaN									0.0370417	0.0288487	0.0253788			0.0273554		0.0292084
					0.0228535	0.0250235	0.0344196	NaN	NaN	0.0182633									0.0384129	0.0366915	0.0232023			0.0382544		0.0194674
					0.0240537	0.0430472	0.0312304	NaN	0.0310097	NaN									0.0309423	0.0426366	0.0332417			0.0341312		0.0215875
					0.0231928	NaN	0.0346709	0.0239998	NaN	NaN									0.0294619	0.0326884	0.0254142			0.0348051		0.0223085
					0.0220751	0.0243224	0.0303212	NaN	0.0354765	NaN									NaN	0.0296287	0.0269732			0.0414887
					0.025125	NaN	0.0310389	0.0219849	0.0293369	0.0151872									0.0301201	0.0361272	0.0239053			0.0406354
					0.0243483	NaN	NaN	NaN	NaN	0.0330963									0.0385612					0.0326044
					0.0244318	0.0315283	0.0385383	NaN	0.0301482	0.0241844									0.0361891					0.0283821
					0.0251582	0.029033	0.0395697	NaN	0.0441154	0.0237343									0.0419476					0.0451556
					0.0241891	NaN	NaN	NaN	NaN	0.0329361									0.0475574					0.0307837
					0.0216144	0.0368342	NaN	NaN	NaN	0.0306633									0.0457182
					0.0229684	0.0359312	NaN	NaN	0.0368025	0.0312543									0.0395337
					0.0232368	0.0308689	0.0349915	0.0215002	NaN	0.0234302									0.0342227
					0.0241645	NaN	0.0432007	0.0222657	0.0297702	0.0238081									0.0460042
					0.0217656	0.0395003			0.0268048	0.028445									0.0373972
					0.0243015	0.0319879			0.0451852	NaN									0.0407302
					0.0177872	0.0407097			0.030748	NaN									0.0403576
					0.0230814	0.0444752			NaN	0.0220404									0.0383936
					0.0248277	0.0369463			0.0422888	0.0302158									0.0422976
					0.029247	0.0529319			0.0323636	0.0195199									0.038166
					0.0231046	0.0436096			0.0343452										0.0455934
					0.02091	0.0372587			0.0339505										0.0387639
					0.0309466	NaN
					0.0252167	NaN
					0.0256388	NaN
					0.0233359	NaN
					0.0197218	0.0486803
					0.0268914	0.0413758
					0.0302188	0.0381868
					0.025262	0.0410835
					0.0261415	0.0426224
					0.0263457	0.0313998
					0.0288737	NaN
					0.0292865	0.0428735
					0.0297302	0.0321898
					0.0246101	0.0351307
					0.0206354	0.0408265
					0.0247799	0.0423685
					0.0273761	0.0372383
					0.021618	0.0487856
					0.0277649	0.0360276
					0.0258008	NaN
					0.0218512	0.0436645
					0.0287222	0.0355416
						0.0482624
						0.0341726
						0.0375124
						0.0413899
						0.0367187
						NaN
						0.0417332
						0.0399331
						0.0420584
						0.0480225
						0.0375146
						0.0401457
						0.0342132
						0.029379
						0.0446435
						0.0400408
						0.0515206
						0.0530321

## Sheet: Figure 6
Figure 6A								Figure 6B				Figure 6B							Figure 6E					Figure 6E
	"Max slowing rate [-dd(pixels)/s]"								"Max slowing rate [-dd(pixels)/s]"				"Max slowing rate [-dd(pixels)/s]"							"mIPSC Amplitude (pA)"					"mIPSC Amplitude (pA)"
WT	snf-11	best-18; snf-11	best-19; snf-11	best-18; best-19; snf-11	unc-25; snf-11			snf-11	snf-11; best-19(xs)			snf-11	best-18;best-19;snf-11	unc-47;snf-11	best-18 unc-47;best-19;snf-11	unc-25;snf-11			snf-11	snf-11;best-18;best-19	snf-11;best19xs			snf-11	snf-11;best-18;best-19	snf-11;best19xs
0.0195105	0.0340985	0.0467665	0.0468893	0.0318667	0.0228282			0.0343057	0.0427437			0.0448096	0.0367613	0.0302916	0.0296823	0.0235789			19.836	8.46	20.414			23.4998	13.7838	22.43
0.0231585	0.0317964	0.0406434	0.0381979	0.041028	0.0207135			0.0388049	0.0437106			0.0327998	0.0382176	0.0317295	0.0399225	0.0171635			11.597	14.259	16.142			17.385	17.0418	19.3416
0.026614	0.0454259	0.0364884	0.03588	0.0436339	0.0198725			NaN	0.0421467			0.0365653	0.0405026	0.0304955	0.0375366	0.022913			7.019	9.681	27.433			14.4108	14.6105	21.1408
0.0234634	0.038441	NaN	0.0321202	0.0336981	0.0156108			0.0355223	NaN			0.0277618	0.0396928	0.036005	0.032102	0.0173587			26.245	20.667	20.719			18.806	15.5482	20.6876
0.0271367	0.0469675	0.0463893	0.0419682	0.0285801	0.0226075			0.0377806	0.0417963			0.0399191	0.03244	0.0357081	0.0306838	0.0147714			7.324	8.46	7.292			17.1637	17.9101	17.8309
0.0266687	0.0475335	0.0383377	0.0409128	0.0385774	0.020424			0.03342	0.0332097			0.0413613	0.0327263	0.0302392	0.0317969	0.0233728			7.324	20.362	29.569			16.2772	16.133	18.3966
0.0240996	0.0407178	0.0475196	0.0327655	0.0321885	0.0206613			0.0435733	0.0396742			0.0522246	0.0350038	0.054576	0.0312302	0.0220237			44.556	9.071	13.395			16.6812	18.2173	17.6019
0.0229778	0.0397422	0.0410603	0.0395517	0.0348467	0.0230417			0.0342417	0.0399907			0.0567009	0.0373485	0.0439979	0.028991	0.0181039			44.25	9.071	17.667			16.1394	11.4093	24.9832
0.0231935	0.0319016	0.0345076	0.0339915	0.0406364	0.0194536			0.0312823	0.0389443			0.041022	0.0363677	0.0357493	NaN	0.0244296			29.907	10.292	15.836			17.297	10.9854	21.2056
0.0222172	0.0457677	0.0349613	0.0381691	0.0368327	0.0200783			0.0297719	0.0365795			0.0342095	0.0393111	0.0356435	0.0398697	0.0195934			27.607	10.902	8.207			17.4208	13.7979	19.0245
0.023038	0.0360017	0.0344809	0.0412157	0.0308653	0.024393			0.0331814	NaN			0.0328553	0.0362177	0.0388283	0.0352208	0.0221607			43.64	7.545	9.123			20.3192	15.185	21.5843
0.0270825	0.0334379	0.0468239	0.0348934	0.0301752	0.0223305			0.0433486	NaN			0.0445201	0.030289	0.0377302	0.0426536	0.0241485			33.335	12.123	9.733			21.2556	16.3423	20.7198
0.0250475	0.037533	0.0381485	0.0465204	0.0432803	0.0219699			0.0377333	0.0317961			0.0310833	0.0393537	0.0497227	0.0528911	0.0256371			31.128	7.24	6.071			17.8471
0.0255941	0.0438937	0.0345906	0.0484811	0.0308803	0.0190322			0.0370301	0.0459113			0.0348196	0.0510239	0.0398652	0.0401921	0.0289456			36.316	8.46	16.447			16.3204
0.0268236	0.0324752	0.0407968	0.0475175	0.0307875	0.0199225			0.0437061	0.0363619			0.0375517	0.0349343	NaN	0.04417	0.0263467			58.196	14.564	18.888
0.0322084	NaN	NaN	0.0510464	0.0278033	0.0212409			0.0406278	0.0441613			0.0454032	0.0379569	0.0413007	0.0344723	0.0268179			20.142	11.512	18.278
NaN	0.0435017	NaN	0.0450813	0.0296645	0.0205435			0.0380751	0.0358927			0.0480757	0.0390142	0.0349313	0.0409614	0.0278321			26.245	8.155	7.597
0.0138885	0.0538492	0.0345241	0.0396133	0.0440627	0.0284504			0.0481705	0.0410764			0.052467	0.0460083	0.0334063	0.0395608	0.0309314			22.583	13.343	10.954
NaN	0.0469248	0.0322595	0.0369814	0.0342193	0.022361			0.0354633	0.0323413			0.0481851	0.0336588	0.0346567	0.0472769	0.0245193			14.038	6.935	16.752
0.0206325	0.0377171	0.0317499	NaN	0.038423	0.0220399			0.0337517	0.0465512			0.0401438	0.0425506	0.0324539	0.0363126	0.0292039			60.425	12.428	10.954
NaN	0.032282	0.0451988	NaN	0.0341501	0.0213897			0.0419034	0.0472831			0.0452015	0.0422818	0.0318306	0.0540589	0.0284125			49.744	15.479	24.076
0.0225421	0.0400326	0.033686	0.0329177	NaN	0.0169865			0.0362553	NaN			0.0562617	0.0372312	0.0373483	0.0361462	0.0373076			51.27	6.629	12.479
0.019734	0.0404216	0.0449537	0.0372287	NaN	0.0183852			0.0229175	0.0343761			0.0473572	0.0371131	0.0442856	0.0356109	0.0304431			26.855	22.193	21.33
0.0182115	0.0417891	0.0378468	NaN	0.0209422	0.024432			0.0249998	0.0286497			0.0460413	0.0260474	0.0352607	0.0391746	0.0382908			44.556	15.174	53.678
0.0189397	0.0372978	0.0252862	NaN	0.0352145				0.0443236	0.0432406			0.0433979	0.038384	0.0481447	0.0329549				24.109	7.545	16.447
0.0272968	0.0449489	0.0260484	0.0481101	0.0414628				0.035602	0.0429986			0.0310242	0.0373318	0.0397273	0.039268				60.12	6.629	22.55
0.0205804	0.0393945	0.026397	0.041377	0.039579				0.0391843	0.0498894			0.0451806	0.0385519	0.033857	0.0459083				46.997	7.24	18.583
0.0236836	0.0396994	0.0323058	NaN	0.0437039				0.0302115	0.0452015			0.0411393	0.0441102	0.0306015	0.0278922				8.24	18.226	19.499
0.0142441	0.0444836	0.0283008	0.042083	0.0383396				0.0379218	0.0584484			0.0455881	0.0446789	0.0386228	0.032466				71.716	12.733	14.311
0.0273252	0.0460153	0.0317491	0.0356319	0.0333038				0.0467616	0.0549719			0.0427442	NaN	0.0305244	0.0413374				7.629	10.902	25.297
0.0194055	0.0494887	NaN	0.0332482	0.0389222				0.0362662	0.0430392			0.0422498	0.0384916	0.0290435	0.030817				22.583	10.902	18.278
0.0172066	0.0511638	NaN	0.0261072	0.0426194				0.0423023	0.0433681			0.0399558	0.031042	0.0352431	0.0418962				24.414	13.343	34.757
0.0236987	0.0553932	NaN		0.0354886				0.0317742	0.047441			0.0414775	0.0403899	0.0304844	0.0431016				43.945	17.311	75.041
0.0269068	0.0461335	0.0415146		0.0457279				0.0466199	0.0367499			0.0523576	0.0269871	0.0342328	0.0273972				23.804	19.142	30.79
NaN	0.0447459	NaN		NaN				0.0429617	0.0435252			0.047694	0.0411521	0.0305671	0.0323935				15.869	6.629	18.888
0.0298738	0.0370643	NaN		NaN				0.0354234	0.0473063			0.0421843	0.0484688	0.0430741	0.0436765				43.945	7.24	11.869
0.0237917	0.0350237	NaN		0.0538563				0.0457584	0.0454051			0.0363104	0.0347588	0.0366573	0.0376397				24.109	10.292	25.907
0.0243047	0.0525647	0.0491337		0.0297447				0.0376794	0.0365333			0.0476614	0.0405523	0.0421936	0.0360587				34.79	6.629	33.231
0.0243492	0.0310493	0.0321817		NaN				0.0474283	0.0474754			0.0329446	0.0409341	0.0404948	0.0295985				15.259	14.259	13.09
0.0272184	0.0344566	NaN		0.0362876				0.0317188	0.0400652			0.043487	0.0402489	0.0325712	0.0363845				18.311	9.071	10.343
0.0244191	NaN	0.0401602		0.0396402				0.0413945	0.05088			0.029002	0.0361198	0.0368196	0.0408255				11.292	12.733	9.733
0.0223359	NaN	0.0350484		NaN				0.0499004	0.0477766			0.0345061	0.0475735	0.0350701	0.0358205				39.673	15.479	14.005
NaN	NaN	NaN		NaN				0.0334841	0.0412235			0.0405034	0.0427568	0.0411959	0.0340889				39.978	8.46	19.193
0.0292089	0.0409357	0.0460144		0.0435131				0.0422226	0.035814			0.0492894	0.0318748	0.0513201	0.0442803				20.142	9.681	27.738
0.0253901	0.0340253	0.0404006		NaN				0.0403095	0.0470889			0.0430053	0.0356023	0.0353672	0.0473235				25.635	40.199	15.836
0.0224317	NaN	0.034321		0.0435073				0.0311134	0.0446894			0.0341061	0.0322351	0.0395614	0.03387				34.18	24.94	21.94
0.0278661	0.0381453	0.0381769		0.0365227				0.0490483	0.042102			0.0324334	0.0315003	0.0429462	0.0371655				47.607	10.902	26.212
0.0241748	0.042984	0.0396774		0.0442906				0.0355333	0.0335121			0.0408732	0.034274	0.0419944	0.0490875				15.259	21.278	24.687
0.0218543	0.0366523			0.0428238				0.0424141	0.0372687										49.275	11.512	7.902
0.0290791	0.0328735			0.0492651				0.044026	0.0409216										39.673	12.733	13.09
NaN	0.0378888			0.0336806				0.0369049	0.0435229										20.142	6.324	29.875
0.0267285	0.0328517			0.0415269				0.0353719	0.044916										17.607	44.776	26.823
0.0314957	0.0366144			0.0455914				0.0498647	0.0414362										26.692	10.597	20.414
NaN	0.0366331			0.0358024				0.0454054	0.0366991										20.752	6.935	20.414
NaN	0.034709			0.0397217				0.0403105	0.0349528										17.842	6.324	14.005
NaN	0.0389178			NaN				0.0444318	0.0352287										9.766	14.564	25.907
0.026596	0.033416			0.0287042				0.0375063	0.0428754										48.523	9.376	15.836
0.0278384	0.0387575			0.0302986				0.0408368	0.0431202										43.335	9.681	14.616
0.0245248	0.0430978			0.0328507				0.0440472	0.0361561										36.316	11.817	104.948
NaN	0.0364511			0.030003				0.0369815	0.0371526										19.836	9.071	21.94
NaN	0.0341888			0.0200007				0.0364511	0.0394459										28.381	10.902	14.311
0.0227117	0.043834			0.0343797				0.0405826	0.0505117										18.921	34.706	38.725
NaN	0.0386523			0.0328956				0.0423473	0.0429617										7.935	18.531	25.602
[truncated: 2,755 more rows]

## Sheet: Figure S1
Figure S1A				Figure S1A
[truncated: 24 more rows]

## Sheet: Figure S2
Figure S1E							Figure S1F
[truncated: 198 more rows]

## Sheet: Figure S3
Figure S1A						Figure S1B						Figure S1C						Figure S1D					Figure S1E
[truncated: 43 more rows]

[truncated: 3 more sheets: Figure S4, Figure S5, Figure S6]
